# Supplementary material for: Neural control of lexical tone production in human laryngeal motor cortex
Source: Nat Commun. 2023 Oct 30;14:6917. doi: 10.1038/s41467-023-42175-9 (PMC10616086; doi:10.1038/s41467-023-42175-9)
Supplement: Supplementary file 4 — Source Data [file 41467_2023_42175_MOESM4_ESM.xlsx]

## Sheet: Figure 1c
Fig1c Pitch height				Fig1c Pitch Change
Tone 1	Tone 2	Tone 3	Tone 4	Tone 1	Tone 2	Tone 3	Tone 4
0.40565	-0.659054	-0.772076	0.99348	0.867816	0.459946	0.163471	1.14461
0.442299	-0.641736	-0.774629	1.03635	0.761434	0.454686	-0.0141646	0.876792
0.466843	-0.622101	-0.782424	1.04705	0.550281	0.432215	-0.195836	0.383854
0.484261	-0.601024	-0.800661	1.0328	0.373703	0.450806	-0.366045	-0.0772464
0.494472	-0.575457	-0.827419	1.00331	0.241896	0.527944	-0.540299	-0.433206
0.499042	-0.553587	-0.855741	0.959286	0.152003	0.694236	-0.665147	-0.757432
0.503256	-0.513714	-0.900457	0.909109	0.112992	0.835511	-0.717443	-1.06534
0.506368	-0.469234	-0.942326	0.839519	0.086121	0.910571	-0.733437	-1.35894
0.507606	-0.423574	-0.989748	0.771457	0.0452997	0.948014	-0.845672	-1.63183
0.505527	-0.375406	-1.03439	0.684261	0.00603254	1.01312	-0.936582	-1.97
0.504379	-0.32458	-1.04718	0.589861	-0.00089314	1.10395	-0.888918	-2.30056
0.504491	-0.276845	-1.07263	0.470443	-0.00889574	1.20291	-0.84315	-2.5962
0.502769	-0.223038	-1.11118	0.391656	-0.02263	1.3217	-0.806396	-2.90281
0.498669	-0.151892	-1.1445	0.218472	-0.0405458	1.46242	-0.717586	-3.15632
0.496201	-0.0762541	-1.17507	0.420867	-0.0664205	1.56653	-0.609273	-2.77642
0.494085	-0.00536056	-1.20212	0.309288	-0.0917282	1.58158	-0.468713	-2.97586
0.480152	0.0562524	-1.20025	0.201096	-0.120964	1.6011	-0.319363	-3.17211
0.480184	0.113268	-1.21737	0.0688026	-0.0889372	1.61017	-0.0982763	-3.32678
0.481662	0.17376	-1.19565	-0.050472	-0.0809912	1.66493	0.210221	-3.46472
0.479315	0.268279	-1.18463	-0.179364	-0.0849894	1.67277	0.291093	-3.59584
0.481514	0.356904	-1.16818	-0.281928	-0.0939398	1.74084	0.341941	-3.63805
0.480764	0.451557	-1.16072	-0.371072	-0.133505	1.78473	0.541589	-3.67891
0.478435	0.536269	-1.11648	-0.449814	-0.176373	1.73761	0.837738	-3.70626
0.484854	0.629926	-1.05655	-0.503528	-0.159753	1.80316	0.969183	-3.57304
0.466996	0.72835	-1.01138	-0.543026	-0.174896	1.46554	1.14683	-3.3966
0.426747	0.613993	-0.9549	-0.65161	-0.157136	1.25127	1.28743	-3.43124
0.410221	0.673094	-0.910963	-0.712921	-0.201905	1.15337	1.37033	-3.53048
0.42517	0.73051	-0.887452	-0.734652	-0.226864	0.953176	1.39243	-3.632
0.423388	0.765024	-0.826886	-0.823397	-0.221729	0.766595	1.42093	-3.43478
0.451458	0.752428	-0.776956	-0.875239	-0.205503	0.934817	1.47791	-3.32359
0.455636	0.802145	-0.680839	-1.05212	-0.0892326	0.605897	1.4867	-3.19609
0.507637	0.766399	-0.577552	-1.11481	0.264368	0.704	1.49938	-2.95475
0.541541	0.81552	-0.525457	-0.845669	0.108033	0.7569	1.43041	-3.30214
0.53585	0.865459	-0.473937	-0.85051	-0.0878549	0.713286	1.40456	-3.21539
0.494857	0.849206	-0.416785	-0.809834	-0.150446	0.545828	1.37432	-3.14962
0.497173	0.855228	-0.392504	-0.895468	-0.195806	0.453913	1.34191	-3.01592
0.500262	0.870121	-0.353001	-0.965933	-0.272709	0.299695	1.31062	-2.82366
0.50634	0.844673	-0.255147	-0.814974	-0.268495	0.0845438	1.2553	-2.73762
0.447016	0.812083	-0.190778	-0.886799	-0.325843	-0.0382967	0.966614	-2.72774
0.475676	0.914751	-0.188115	-0.959115	-0.336495	0.293875	0.577366	-2.71567

## Sheet: Figure 1d
Left Hemisphere			Right Hemisphere
X	Y	F-statistics	X	Y	F-statistics
314.669	143.314	24.9047	454.702	94.6616	12.7778
254.569	281.263	9.53113	447.566	83.4499	12.722
301.314	147.972	11.751	438.418	66.9522	52.6068
305.23	100.478	13.7046	431.24	58.7005	69.8465
284.958	99.2123	14.413	397.358	110.444	33.7184
297.062	109.566	23.2204	395.577	87.8665	26.3345
303.073	79.6337	50.0422	391.308	96.9607	40.5052
320.028	199.782	9.87199	452.963	268.744	11.921
345.729	181.932	13.9402	453.206	263.052	16.0089
346.637	177.153	10.589	492.222	152.998	13.4929
283.811	262.143	17.6849	496.902	151.116	18.0016
342.233	82.8978	9.19372	487.88	133.095	13.3928
276.646	255.052	20.7853	491.098	136.232	15.2871
290.345	207.322	9.00629	454.034	90.5437	10.0511
294.328	131.324	18.6243	464.849	173.19	10.896
297.221	125.595	15.8791	379.714	169.451	14.9173
264.945	233.923	11.2722	327.355	234.957	11.8949
290.561	131.907	12.543	375.13	120.921	9.48214
286.257	113.968	9.32113	420.053	176.433	15.3626
237.11	211.633	9.06046	431.033	109.363	24.4714
276.253	128.706	13.7767	421.021	90.7054	12.8287
216.795	191.637	10.5376	392.551	65.8425	11.745
301.408	265.417	116.934	389.929	144.247	11.7213
304.115	86.3372	9.36212	386.904	64.4104	11.3956
312.36	131.654	31.3802
252.848	262.363	10.9252
259.371	101.148	13.2398
285.396	292.445	9.89565
286.81	286.584	46.0474
241.59	253.415	27.1158

## Sheet: Figure 1e
Electrode 1 Actual HG (trial x time)
Tone 1
0	1	2	3	4	5	6	7	8	9	10	11	12	13	14	15	16	17	18	19	20	21	22	23	24	25	26	27	28	29	30	31	32	33	34	35	36	37	38	39	40	41	42	43	44	45	46	47	48	49
-0.827493	-0.563591	0.751068	0.181665	-0.309705	-0.180493	-0.270753	-0.666779	-1.57309	-1.0289	1.05072	1.06319	-0.690231	-0.349801	1.67443	1.28212	-0.379087	0.485022	-0.0928903	-0.827593	0.0728763	0.162099	0.0921251	1.41439	-0.351147	-0.550977	0.0688996	0.0514577	0.0930492	1.36207	-0.318849	-1.23574	-0.894723	0.0318282	1.43033	-0.845188	-0.562736	1.22761	0.277422	-0.885079	0.394093	0.226711	0.186918	0.0815093	-0.430287	-0.450092	-1.06674	-0.382113	-0.436136	1.25772
-0.857622	-0.507226	0.239941	0.598834	-0.31365	-0.313275	-0.386809	-0.420391	-1.66213	-1.05193	0.83816	1.39157	-0.683651	-0.607777	1.72774	1.90355	-0.222145	0.426588	0.0988732	-1.0073	0.351248	0.43608	0.289718	1.59765	-0.221848	0.0280674	0.248712	0.152388	0.183166	1.1203	-0.0176198	-1.06192	-0.554442	-0.217156	1.02372	-1.23347	-0.890362	0.482392	0.726653	-1.07565	0.0291033	0.147169	-0.0230108	0.0321004	-0.573441	-0.0290079	-0.995516	0.0361713	-0.606574	1.1909
-0.898585	-0.529605	-0.212275	0.835418	-0.236978	-0.530629	-0.733555	-0.345246	-1.53609	-1.12386	0.457521	1.74095	-0.707875	-0.645704	1.74628	2.36819	0.0685649	0.509495	0.169415	-1.02694	0.645634	0.48905	0.452311	1.56154	-0.171999	0.619698	0.46714	0.122415	0.253783	0.799167	0.427211	-0.552227	-0.438088	-0.486691	0.516292	-1.42237	-1.30735	-0.328613	0.870882	-1.16493	-0.451447	-0.0493882	-0.122189	0.369931	-0.782642	0.190578	-0.840764	0.263353	-0.921335	0.659327
-0.896586	-0.647555	-0.393807	0.745938	0.0208638	-0.634377	-1.23961	-0.205406	-1.25812	-1.07693	0.0446237	1.77685	-0.718764	-0.619115	1.68974	2.44003	0.400011	0.603084	0.106223	-0.851317	0.813358	0.483194	0.324831	1.34517	-0.227458	1.06069	0.534516	0.270545	0.281706	0.416197	0.749874	-0.0273919	-0.554785	-0.669174	-0.086596	-1.55167	-1.59644	-0.999587	0.678876	-1.0466	-0.850122	-0.382755	0.0642833	0.933332	-1.08481	0.167171	-0.75303	0.178303	-1.06719	-0.162096
-0.802427	-0.498755	-0.672308	0.282495	0.516061	-0.429986	-1.595	-0.11205	-0.893246	-0.786067	-0.280866	1.45093	-0.579919	-0.570546	1.39774	2.07195	0.606152	0.779932	-0.0878708	-0.648266	0.744092	0.522474	-0.0561933	1.10506	-0.362192	1.3086	0.31949	0.521523	0.280436	0.0516715	0.901823	0.278436	-0.712571	-0.770228	-0.628519	-1.7061	-1.60743	-1.15919	0.233025	-0.880524	-0.936593	-0.615858	0.122182	1.30241	-1.15214	0.283018	-0.778422	-0.155297	-0.830451	-0.937028
-0.691508	0.0434729	-1.11271	-0.317337	1.02114	-0.0281363	-1.59923	-0.213563	-0.55298	-0.426988	-0.619375	0.944559	-0.495984	-0.46597	0.838745	1.46557	0.491466	0.850989	-0.331721	-0.510339	0.418096	0.644003	-0.538885	0.981332	-0.498397	1.29603	-0.138172	0.511692	0.177907	-0.24011	0.832943	0.313573	-0.759665	-0.838032	-0.961294	-1.80372	-1.12828	-0.919605	-0.0595035	-0.821948	-0.954166	-0.728516	0.183964	1.35991	-0.992424	0.474382	-0.721665	-0.621724	-0.382232	-1.38636
-0.71084	0.658052	-1.65639	-0.85279	1.19977	0.320378	-1.2286	-0.337132	-0.254644	-0.18503	-1.07941	0.450292	-0.624145	-0.316024	0.176868	0.977502	0.286853	0.751398	-0.483353	-0.427805	0.0647019	0.852723	-0.926864	0.955919	-0.585598	0.887867	-0.626397	0.271884	-0.164756	-0.457	0.652853	0.203452	-0.628445	-0.933716	-1.07076	-1.80519	-0.485559	-0.542638	-0.321117	-0.8126	-1.10658	-0.830585	0.464087	1.05922	-0.7914	0.559546	-0.673285	-0.91307	0.0231994	-1.17574
-0.845403	1.04336	-2.11749	-1.31152	1.06361	0.438406	-0.686889	-0.449714	-7.37549e-05	-0.119223	-1.62197	0.287219	-0.775123	-0.249751	-0.401056	0.660516	0.208861	0.576259	-0.432111	-0.451798	-0.346333	1.06907	-1.1164	0.946641	-0.580618	0.17179	-0.769099	0.0611644	-0.703848	-0.613682	0.601591	0.0642088	-0.329535	-0.936565	-0.973819	-1.80015	-0.022942	-0.119231	-0.508425	-0.761179	-1.28596	-0.892771	1.03905	0.756411	-0.573609	0.563795	-0.637158	-1.10023	0.246247	-0.828869
-1.07425	1.01237	-2.20882	-1.57799	0.731226	0.292027	-0.273376	-0.528983	0.281029	-0.183059	-1.89281	0.220591	-0.879621	-0.367297	-0.555929	0.602042	0.0450764	0.525015	-0.305442	-0.509304	-0.800315	0.906763	-1.18048	0.767908	-0.645777	-0.679301	-0.61958	-0.0382628	-1.04185	-0.698964	0.886611	0.178692	0.1156	-0.905853	-0.903809	-1.615	0.137851	0.261791	-0.422233	-0.682658	-1.42063	-0.981671	1.60722	0.731926	-0.521547	0.475819	-0.4791	-1.32977	0.278307	-0.612255
-1.33374	0.539711	-2.11499	-1.52359	0.329539	0.00399348	0.0352141	-0.585264	0.499545	-0.280204	-1.94066	-0.00318707	-0.950736	-0.639738	-0.285874	0.894765	-0.187462	0.625395	-0.359566	-0.367803	-1.20563	0.419672	-1.15897	0.519809	-0.791284	-1.40102	-0.204518	-0.247213	-1.12086	-0.684969	1.27246	0.685372	0.529624	-0.894578	-0.906443	-1.38522	-0.00967103	0.556572	-0.212961	-0.50176	-1.30606	-1.07203	1.95933	0.972732	-0.75156	0.33347	-0.110398	-1.52657	0.207532	-0.505212
-1.58374	-0.150973	-1.95647	-1.57906	-0.0291928	-0.272686	0.248172	-0.654595	0.603008	-0.408182	-1.90162	-0.197635	-0.908684	-0.90365	-0.00162562	1.34639	-0.506009	0.761806	-0.23308	-0.0598227	-1.36546	-0.256495	-1.09295	0.514174	-0.855694	-1.76346	0.361408	-0.576356	-0.998788	-0.485438	1.47015	0.95947	0.746676	-0.978163	-0.879289	-1.28871	-0.285812	0.759933	0.218347	-0.14026	-0.724075	-1.11178	2.02236	1.22416	-1.13571	0.0383655	0.433143	-1.46433	0.118681	-0.419607
-1.82327	-0.846802	-1.79446	-1.66239	-0.331909	-0.42803	0.353859	-0.7365	0.549327	-0.593899	-1.7034	-0.456996	-0.758889	-1.12123	0.190505	1.62886	-0.813258	0.840658	-0.194214	0.10112	-1.08266	-0.826692	-1.00394	0.756422	-0.751164	-1.88875	0.854382	-0.850664	-0.563187	-0.153421	1.33969	1.02989	0.657739	-1.09735	-0.773173	-1.18933	-0.255302	0.792507	0.895926	0.249405	-0.013322	-0.964151	1.8876	1.27763	-1.54357	-0.213443	0.913595	-1.20557	0.0872481	-0.369066
-2.0592	-1.30266	-1.72345	-1.53716	-0.534597	-0.420483	0.283565	-0.817351	0.654375	-0.784158	-1.36241	-0.7305	-0.642101	-1.12815	0.252119	1.54702	-0.96089	0.735963	-0.394361	0.0600955	-0.595355	-1.14895	-0.695121	0.916202	-0.49143	-1.88319	1.18004	-0.676702	-0.115034	0.190131	0.999215	0.92731	0.563683	-1.06866	-0.600644	-1.14358	0.0577662	0.61909	1.63577	0.39464	0.583054	-0.878902	1.50438	1.15637	-1.85386	-0.271942	1.2248	-0.882808	0.0861511	-0.446467
-2.1924	-1.49447	-1.67879	-1.30016	-0.689194	-0.354416	0.0118278	-0.80248	0.787178	-0.949278	-1.03784	-0.866281	-0.582796	-0.813084	0.152115	1.01575	-1.07641	0.464397	-0.675681	-0.101068	-0.166263	-1.06203	-0.384028	0.982593	-0.40574	-1.77224	1.26368	-0.327062	0.152949	0.416512	0.646713	0.568251	0.513291	-0.757915	-0.456644	-1.12073	0.207811	0.315184	2.04101	0.208136	1.06437	-0.94214	1.03547	0.907046	-2.0414	-0.323875	1.23983	-0.528961	-0.0858967	-0.574769
-2.16654	-1.76441	-1.6603	-0.986495	-0.877199	-0.296317	-0.388116	-0.628789	0.767429	-1.10139	-0.664627	-0.830138	-0.613493	-0.313375	-0.112162	0.233572	-1.25479	0.109657	-0.801582	-0.18396	0.166104	-0.603333	-0.227871	0.973247	-0.509629	-1.67045	1.04861	-0.188935	0.175685	0.564157	0.214631	0.0503986	0.460007	-0.105297	-0.376997	-1.0902	0.296729	0.000477874	2.10582	-0.132966	1.42085	-0.905024	0.513865	0.569984	-2.14495	-0.267153	0.998411	-0.13786	-0.503679	-0.72389
-1.9456	-2.06311	-1.66895	-0.614549	-0.925289	-0.30563	-0.842069	-0.520097	0.690194	-1.02299	-0.29391	-0.836389	-0.756081	0.0716432	-0.403326	-0.426378	-1.38454	-0.0293052	-0.782185	-0.0594536	0.275312	-0.132287	-0.156959	0.925125	-0.650566	-1.57004	0.563241	-0.0363839	0.162888	0.547507	-0.329485	-0.186683	0.33987	0.737433	-0.239878	-0.966484	0.530808	-0.271233	1.95305	-0.230702	1.37022	-0.874982	0.231853	0.26446	-2.12136	0.155555	0.697591	0.255728	-1.06193	-0.818156
-1.77464	-2.19179	-1.55016	-0.243527	-0.553357	-0.456945	-1.31706	-0.548979	0.494684	-0.81515	-0.152585	-0.895044	-0.916857	0.150526	-0.493514	-0.641236	-1.32404	0.168971	-0.598153	0.218947	0.132819	0.21217	-0.0822414	0.749883	-0.701593	-1.54019	-0.0551346	0.246628	0.156784	0.381226	-0.933123	-0.201665	0.0441905	1.40539	0.0203162	-0.664576	0.67196	-0.341308	1.76515	-0.0173146	1.09682	-0.837041	0.118116	0.317172	-1.82471	0.743161	0.71889	0.49856	-1.18975	-0.921398
-1.6305	-2.14223	-1.33795	0.0350442	-0.194275	-0.574839	-1.65362	-0.703326	0.224778	-0.74155	-0.242389	-0.91893	-1.06976	-0.0775436	-0.299957	-0.351927	-1.13903	0.286359	-0.301773	0.535384	-0.146945	0.325347	0.0508165	0.471574	-0.806756	-1.6095	-0.49528	0.434583	0.174941	0.268245	-1.49004	-0.214923	-0.390332	1.61687	0.170464	-0.268588	0.510986	-0.334717	1.43151	0.218803	0.723882	-0.821714	0.0889934	0.708131	-1.42874	1.22513	1.10209	0.457645	-0.940969	-1.00829
-1.58974	-1.92303	-1.17168	0.226408	-0.0670476	-0.493408	-1.75856	-0.799262	0.0273526	-0.690692	-0.526362	-0.888447	-0.986217	-0.562494	-0.0700774	-0.0308369	-1.0345	0.145614	-0.0431535	0.6657	-0.106171	0.274053	0.249334	0.188043	-0.836888	-1.74442	-0.860206	0.483847	0.147699	0.132539	-1.89096	-0.281484	-0.784731	1.3167	0.0530646	0.026566	0.347718	-0.443897	0.800168	0.393868	0.256981	-0.734414	0.211716	1.1255	-1.00374	1.46991	1.47201	0.122613	-0.518926	-1.07428
-1.77248	-1.58334	-1.09806	0.26336	-0.159912	-0.553067	-1.50661	-0.735721	0.034749	-0.570316	-0.686562	-0.789929	-0.757812	-1.02162	0.0371552	0.0615078	-1.0892	-0.233046	0.11947	0.586533	0.418919	0.109942	0.478708	0.0518557	-0.833118	-1.92291	-1.11635	0.414737	0.133807	-0.15486	-2.06783	-0.456699	-0.986848	0.708733	-0.301123	0.249208	0.157303	-0.60399	0.0757757	0.406589	-0.27559	-0.550355	0.259759	1.38871	-0.625226	1.437	1.66785	-0.355447	0.024256	-1.12662
-1.92691	-1.14994	-0.979887	0.227701	-0.545255	-0.66296	-0.958619	-0.651792	0.0538921	-0.634927	-0.380666	-0.773683	-0.703174	-1.07668	0.0101762	0.0824201	-1.29465	-0.639298	0.298763	0.463924	0.888009	0.191624	0.652886	-0.0223059	-0.809345	-1.98722	-1.13026	0.332842	0.170409	-0.5146	-1.94136	-0.243446	-0.832743	0.155282	-0.781753	0.37451	-0.151913	-0.624187	-0.369889	0.19953	-0.78047	-0.501367	0.114137	1.33	-0.37317	1.00025	1.59416	-0.873371	0.403769	-1.17898
-1.87963	-0.777296	-0.637974	0.228847	-1.06138	-0.734385	-0.487788	-0.638631	0.106334	-0.785547	-0.148445	-0.78147	-0.79139	-0.841808	-0.0648398	0.277371	-1.45481	-0.931376	0.429736	0.353606	0.969813	0.461296	0.629397	-0.131455	-0.777039	-1.92572	-0.884173	0.38379	0.199806	-0.864111	-1.72932	0.248298	-0.36781	-0.179331	-1.09414	0.26934	-0.301758	-0.370341	-0.562609	-0.105176	-1.20233	-0.640915	-0.0216181	0.928391	-0.260974	0.532298	1.22451	-1.23508	0.448855	-1.23885
-1.83194	-0.443678	-0.242347	0.472039	-1.61497	-0.785646	-0.217952	-0.644566	0.183101	-0.875216	0.0891021	-0.772239	-0.90457	-0.641323	-0.0471878	0.458569	-1.48225	-1.08541	0.437072	0.277092	0.648724	0.709332	0.479111	-0.33406	-0.700073	-1.78887	-0.412718	0.49562	0.223414	-0.960282	-1.58408	0.744232	0.0401478	-0.362012	-1.10542	0.0945459	-0.422946	0.252487	-0.726009	-0.306508	-1.47503	-0.768914	-0.0937311	0.298456	-0.257186	0.380505	0.720654	-1.40147	0.179321	-1.21156
-1.95214	-0.0816314	-0.0768799	0.843372	-2.0925	-0.81887	-0.076841	-0.618008	0.172082	-0.777233	0.473353	-0.758929	-0.930361	-0.654382	-0.00462369	0.592235	-1.40694	-1.13458	0.3536	0.251376	0.121532	1.00589	0.407785	-0.543664	-0.733142	-1.59729	-0.0480387	0.433074	0.437756	-0.815703	-1.55875	1.42828	0.188556	-0.518514	-0.880831	0.223202	-0.545797	1.09949	-0.942755	-0.39701	-1.55268	-0.773883	-0.392913	-0.255474	-0.255038	0.0798214	0.206756	-1.3771	0.020656	-1.12006
-2.22272	0.117004	-0.257178	0.899972	-2.01443	-0.756745	0.031448	-0.641544	0.0782243	-0.278413	0.83562	-0.712091	-0.861425	-0.891692	0.00480063	0.685289	-1.22146	-0.924393	0.184331	0.259496	-0.110695	1.20099	0.459086	-0.769039	-0.93373	-1.47267	0.0754746	0.29561	0.894541	-0.497344	-1.5344	1.75389	0.227033	-0.66985	-0.41878	0.426549	-0.738168	1.81674	-1.26003	-0.58343	-1.36993	-0.77054	-0.767814	-0.437271	-0.134506	-0.450007	-0.243484	-1.07252	-0.0668199	-0.941155
-2.38901	0.265741	-0.657145	0.668778	-1.69225	-0.564617	0.152744	-0.680453	0.154451	0.221035	1.08894	-0.61734	-0.768655	-1.18458	-0.070586	0.779893	-0.941958	-0.637943	-0.143995	0.275059	-0.198711	1.17459	0.396721	-0.801546	-1.18241	-1.50476	-0.136367	0.122005	1.16896	-0.22621	-1.45474	1.51617	0.352612	-0.78625	0.0978111	0.588141	-0.771315	2.0904	-1.67216	-0.87221	-1.10762	-0.728272	-1.07965	-0.319174	0.012974	-0.700519	-0.655056	-0.673279	-0.0384101	-0.586285
-2.43863	0.503072	-1.05334	0.173321	-1.4933	-0.376496	0.254105	-0.776876	0.635238	0.552429	1.189	-0.586714	-0.735154	-1.41093	-0.237661	0.807318	-0.726875	-0.472961	-0.583474	0.265144	-0.426331	0.847708	0.0622857	-0.49357	-1.02738	-1.47697	-0.513401	-0.0845141	0.996913	-0.0837031	-1.14939	0.787879	0.396341	-0.777845	0.454794	0.675863	-0.755273	1.84065	-2.13297	-1.21169	-0.834761	-0.713037	-1.12493	-0.0230729	0.13591	-0.629508	-0.753786	-0.419795	0.0811102	-0.195829
-2.486	0.648572	-1.35444	-0.333308	-1.26752	-0.173108	0.467614	-0.632019	1.33438	0.695782	1.09784	-0.670463	-0.784138	-1.58192	-0.41272	0.792512	-0.685231	-0.532305	-0.984368	0.202411	-0.619604	0.207514	-0.536233	-0.0692954	-0.826558	-1.38111	-0.91287	-0.213839	0.511478	0.0229057	-0.637241	0.311482	0.373268	-0.699008	0.498844	0.595874	-0.756832	1.35259	-2.53999	-1.43769	-0.53634	-0.742101	-0.993279	0.12445	0.147456	-0.74104	-0.500477	-0.402969	0.166447	0.0991394
-2.41034	0.537318	-1.42727	-0.679724	-0.999752	-0.111483	0.637167	-0.271879	1.80054	0.603376	0.856298	-0.85328	-0.793821	-1.71284	-0.571518	0.639642	-0.82142	-0.361778	-0.795917	0.0387047	-0.572995	-0.229963	-0.869066	0.303692	-0.772205	-1.26212	-1.07638	-0.557292	-0.00136999	-0.162427	-0.0320885	0.286597	0.244791	-0.624498	0.263528	0.305455	-0.746768	1.15733	-2.57059	-1.45911	-0.161683	-0.669513	-0.824309	0.0242675	-0.18537	-1.03801	-0.0874673	-0.433511	0.15441	0.205513
-2.31111	0.257298	-1.39962	-0.884578	-0.656901	-0.18231	0.498283	0.0645362	1.90683	0.355999	0.55058	-0.961591	-0.764448	-1.83348	-0.838281	0.364785	-0.92098	0.129038	-0.0397265	-0.2386	-0.459177	-0.573324	-0.729808	0.468524	-0.734252	-1.17085	-1.03628	-0.933527	-0.397291	-0.547834	0.503463	0.18976	0.0641419	-0.435899	-0.0765124	-0.151268	-0.579952	1.14332	-2.28752	-1.33623	0.207711	-0.453644	-0.643661	-0.166518	-0.751354	-1.32298	0.178075	-0.472071	0.118562	0.0606808
-2.10782	-0.0126879	-1.34224	-0.919129	-0.302651	-0.244071	0.247621	0.287416	1.60509	0.031337	0.273855	-0.674047	-0.856	-1.86618	-1.17335	0.156172	-0.722066	0.446456	0.781239	-0.645634	-0.4274	-0.613784	-0.493485	0.434391	-0.507463	-1.24416	-0.979623	-1.01077	-0.624301	-0.979962	0.866531	0.0636016	-0.0425762	-0.334537	-0.343128	-0.671883	-0.502924	1.30978	-1.89347	-1.17877	0.441517	-0.290405	-0.55212	-0.427618	-1.28288	-1.54756	0.272535	-0.421893	0.189001	-0.284944
-1.86383	-0.257949	-1.28318	-0.922333	-0.00103148	-0.234513	-0.0163361	0.358369	1.10271	-0.281535	0.072945	-0.319833	-1.08651	-1.69433	-1.56272	0.0445548	-0.347722	0.529194	1.44393	-1.06717	-0.38729	-0.374777	-0.247352	0.432576	-0.133283	-1.46968	-0.962429	-1.06382	-0.685969	-1.31588	0.98907	-0.184758	-0.148289	-0.486484	-0.533929	-1.11843	-0.393392	1.57552	-1.31011	-1.0946	0.417486	-0.276572	-0.630101	-0.688418	-1.46322	-1.71693	0.273048	-0.436949	0.279183	-0.631798
-1.65739	-0.440546	-1.19742	-0.927589	0.10559	-0.155908	-0.0436838	0.26024	0.629398	-0.467835	-0.0692618	-0.139558	-1.33648	-1.37774	-1.78861	-0.00212164	-0.0851794	0.406942	1.79459	-1.31773	-0.360374	-0.105832	-0.0131878	0.496749	0.245832	-1.72966	-0.9521	-1.17067	-0.770506	-1.55034	0.910008	-0.434101	-0.322389	-0.697073	-0.769464	-1.3456	-0.0979873	1.72928	-0.548338	-1.04933	0.272636	-0.451999	-0.63241	-0.874297	-1.18036	-1.90054	0.293097	-0.528354	0.163285	-0.833227
-1.49619	-0.529395	-1.12778	-0.89787	-0.101942	-0.169033	0.061109	0.0229577	0.496656	-0.418002	-0.14334	-0.148007	-1.4555	-1.03067	-1.6693	-0.10692	-0.0355143	0.274383	1.69061	-1.07133	-0.362028	0.12362	0.228752	0.529864	0.571959	-1.78543	-0.83512	-1.14789	-0.926423	-1.68502	0.720592	-0.670412	-0.574226	-0.897954	-1.01714	-1.3218	0.202927	1.68119	0.171995	-0.901396	0.0605784	-0.77273	-0.503427	-0.823871	-0.690718	-1.84472	0.395573	-0.581696	-0.277263	-0.829619
-1.40646	-0.447655	-1.10391	-0.953019	-0.537562	-0.343379	0.0907077	-0.265303	0.546883	-0.175912	-0.117538	-0.258915	-1.45067	-0.67462	-1.41693	-0.35217	-0.248237	0.19582	1.3997	-0.363901	-0.379611	0.209503	0.354166	0.381389	0.896693	-1.57787	-0.617212	-0.993079	-1.06208	-1.66173	0.592769	-0.9076	-0.953538	-1.31425	-1.23938	-1.17694	0.41863	1.67822	0.650256	-0.696042	-0.214696	-1.14382	-0.358791	-0.619185	-0.161338	-1.46943	0.500612	-0.514129	-0.843363	-0.664026
-1.42998	-0.514547	-1.176	-0.952418	-0.823656	-0.665058	0.101747	-0.225982	0.50406	0.143842	0.0853848	-0.403573	-1.28971	-0.371549	-1.09438	-0.590376	-0.523207	0.13325	0.983098	0.381077	-0.445293	0.180695	0.321795	0.139779	1.01778	-1.15714	-0.379438	-0.850594	-1.16424	-1.41373	0.582655	-1.1089	-1.10666	-1.43114	-1.2579	-1.04021	0.493941	1.79857	0.875175	-0.574611	-0.377107	-1.29813	-0.145756	-0.397461	0.289204	-1.08554	0.50407	-0.297622	-1.11351	-0.396775
-1.55106	-0.835296	-1.09447	-0.988077	-0.996217	-0.863891	0.209349	0.0707169	0.305768	0.405478	0.564902	-0.599676	-1.04858	-0.202932	-0.751443	-0.655594	-0.620346	-0.0403912	0.29008	0.842178	-0.401129	0.21933	0.0759434	0.0205444	0.89314	-0.769842	0.0399002	-0.640313	-1.29629	-1.0661	0.545761	-1.02028	-0.920961	-1.00387	-1.00699	-0.931623	0.427731	1.86544	1.00756	-0.507015	-0.420146	-1.36735	0.00556753	-0.300561	0.562428	-0.768016	0.391874	-0.162078	-1.05725	-0.07287
-1.66568	-1.11971	-0.707674	-1.14161	-1.12284	-0.848699	0.34161	0.376484	-0.134457	0.50035	1.06699	-0.907353	-0.85805	-0.232015	-0.276062	-0.646693	-0.479685	-0.282742	-0.0724186	1.18556	-0.222779	0.224682	-0.296194	-0.147437	0.589176	-0.508358	0.622174	-0.390733	-1.42609	-0.687561	0.333854	-0.542389	-0.763651	-0.343636	-0.863185	-0.725564	0.1867	1.78819	1.17495	-0.4429	-0.423887	-1.52922	0.117517	-0.240199	0.630066	-0.53659	0.103394	-0.173527	-0.897584	0.16404
-1.70681	-1.13599	-0.518314	-1.27292	-1.18153	-0.703804	0.470222	0.517772	-0.656908	0.273651	1.45526	-0.999586	-0.66819	-0.40739	0.101298	-0.710267	-0.291463	-0.491789	0.00369883	1.44206	-0.0675415	0.160929	-0.696994	-0.189209	0.210469	-0.375761	0.883078	-0.0801152	-1.45314	-0.353862	-0.0545727	-0.0472936	-0.642364	0.152133	-0.895413	-0.469941	-0.182862	1.56987	1.38907	-0.505758	-0.382652	-1.74155	0.10371	-0.0777997	0.622758	-0.486208	-0.365993	-0.275006	-0.581071	0.180687
-1.70908	-0.935462	-0.4702	-1.33968	-1.11089	-0.502342	0.503836	0.436976	-1.12592	-0.16256	1.66613	-0.812117	-0.390399	-0.570983	0.225947	-0.856421	-0.368026	-0.576018	0.33718	1.22085	0.0974354	0.0977309	-0.98728	-0.0826867	-0.140333	-0.417549	0.673225	0.404027	-1.22886	-0.0974907	-0.550727	0.201263	-0.555707	0.347769	-0.945613	-0.35257	-0.4978	1.24028	1.51615	-0.678966	-0.349327	-1.66698	-0.106703	0.127338	0.582543	-0.505811	-0.81658	-0.409475	-0.197726	-0.0114417
-1.6626	-0.596074	-0.501212	-1.33378	-0.726648	-0.437819	0.428781	0.265078	-1.21505	-0.594972	1.78242	-0.522753	0.0106611	-0.678338	0.0568268	-1.07097	-0.669131	-0.641689	0.723517	0.670676	0.334736	-0.00705916	-0.983558	0.00133671	-0.24045	-0.530578	0.179031	1.09739	-0.975735	0.0959121	-0.759591	0.166357	-0.643948	0.168651	-0.991827	-0.472259	-0.698901	0.765161	1.39604	-0.883484	-0.262507	-1.18764	-0.40429	0.129958	0.554018	-0.681127	-1.12053	-0.544157	0.152805	-0.337913
-1.5194	-0.231195	-0.513438	-1.2567	-0.0138743	-0.59892	0.353507	0.26878	-1.00944	-0.838429	1.80829	-0.146129	0.45205	-0.789055	-0.318279	-1.17239	-0.764715	-0.802635	0.873928	0.00505266	0.59888	-0.111005	-0.777289	0.0130312	-0.0803137	-0.504984	-0.165265	1.88829	-0.692325	0.156778	-0.540475	-0.0769618	-0.877528	-0.166807	-0.939623	-0.843774	-0.641252	0.384788	1.05138	-0.973943	-0.141766	-0.50652	-0.437873	0.0862285	0.517417	-0.839321	-1.30149	-0.555858	0.334713	-0.721918
-1.32847	-0.0560859	-0.422596	-1.0197	0.717024	-0.941103	0.294358	0.264015	-0.605866	-0.868103	1.64611	0.0953565	0.827731	-0.893638	-0.69828	-0.983185	-0.597627	-1.04709	0.690079	-0.413801	0.735835	-0.219541	-0.623428	-0.0236304	0.476129	-0.431012	-0.243921	2.47301	-0.497493	0.148555	-0.00591594	-0.394146	-1.15897	-0.415428	-0.765095	-0.920622	-0.344744	0.517553	0.567757	-0.863019	-0.240232	0.244676	-0.319486	-0.0724661	0.382603	-0.870297	-1.22282	-0.382529	0.276989	-1.10152
-1.05536	0.0842371	-0.0579557	-0.68489	1.17825	-1.27894	0.132893	0.0363071	-0.268846	-0.807014	1.35428	0.112305	1.00042	-0.972284	-0.817527	-0.759729	-0.309099	-1.08985	0.195229	-0.582147	0.595918	-0.323952	-0.595723	-0.0170852	1.08899	-0.381895	-0.143614	2.559	-0.507511	0.195	0.667599	-0.672397	-1.04693	-0.607669	-0.642582	-0.469005	-0.197453	1.15163	0.129724	-0.778179	-0.608639	0.836078	-0.349216	-0.0393639	0.0233435	-0.969151	-0.932195	-0.106274	0.11512	-1.4524
-0.634056	0.266457	0.393927	-0.371534	1.34472	-1.61897	0.058514	-0.366901	0.0364788	-0.707638	0.971503	-0.154135	0.842459	-0.890784	-0.730226	-0.687201	0.134419	-0.947698	-0.150277	-0.723964	0.401741	-0.433917	-0.692429	0.0580725	1.30418	-0.270622	-0.101249	2.04502	-0.780447	0.283496	1.3112	-0.83383	-0.588219	-0.779974	-0.66034	0.0374042	-0.195226	1.65735	-0.0760058	-0.759033	-0.916164	1.11322	-0.317851	0.00134746	-0.458458	-1.08588	-0.559321	0.361424	-0.00326735	-1.60112
-0.243081	0.373576	0.681337	-0.16236	1.36121	-1.9054	0.227526	-0.774389	0.388571	-0.530919	0.614468	-0.616241	0.376946	-0.603748	-0.583983	-0.817711	0.566979	-0.768181	0.00123731	-0.818353	0.341409	-0.523507	-0.649277	0.164855	1.17341	-0.422789	-0.19436	1.11649	-1.1982	0.267567	1.72597	-0.813013	-0.169292	-0.968688	-0.52238	0.57703	-0.293106	1.84958	-0.115749	-0.738887	-0.866776	1.0839	-0.253917	0.180318	-0.928935	-1.12426	-0.285792	0.821565	0.0497826	-1.47723
-0.0193373	0.219713	0.624135	-0.0556918	1.21384	-1.95489	0.467969	-0.765203	0.755926	-0.327696	0.391245	-1.09611	-0.209479	-0.509003	-0.488627	-1.02987	0.65405	-0.666885	0.145823	-0.844983	0.119269	-0.575024	-0.363134	0.22642	0.773948	-0.69063	-0.211142	0.0941082	-1.514	0.168096	1.81413	-0.639044	0.080834	-1.2981	-0.0768332	0.995353	-0.367151	1.56756	0.000512622	-0.639046	-0.652006	0.913487	-0.355463	0.420442	-1.22063	-0.982089	-0.172947	0.854457	0.0812872	-1.17601
-0.0487121	-0.124621	0.253247	-0.0318708	0.810753	-1.9094	0.767128	-0.229264	1.04716	-0.112391	0.218718	-1.38613	-0.536863	-0.687385	-0.410575	-1.11374	0.380427	-0.656272	0.191478	-0.786521	-0.253526	-0.602789	0.0158312	0.174143	0.218166	-0.897582	0.0787571	-0.682187	-1.53325	-0.0149345	1.59627	-0.469717	0.112531	-1.72859	0.153874	1.21585	-0.455086	0.885806	0.151262	-0.403879	-0.355714	0.596592	-0.501931	0.441335	-1.43323	-0.738415	-0.272997	0.551109	0.118416	-0.861688
-0.318296	-0.549073	-0.329439	-0.185976	0.165332	-1.79264	0.81475	0.512808	1.2162	-0.00866195	-0.0443501	-1.45505	-0.415075	-0.933847	-0.289349	-1.03707	-0.234885	-0.670515	0.0248975	-0.721972	-0.59047	-0.566165	0.218319	0.0179626	-0.367322	-0.972729	0.737779	-0.944637	-1.37713	-0.52202	1.18658	-0.368659	0.0345475	-2.17994	0.0457966	1.155	-0.469394	0.125291	0.347856	-0.0969491	-0.0672543	0.525768	-0.581865	0.31565	-1.64847	-0.557319	-0.494735	0.115001	0.176919	-0.600672
-0.696049	-0.928018	-0.697239	-0.478557	-0.450689	-1.64663	0.574822	1.10657	1.32281	-0.0453399	-0.154763	-1.33793	-0.217366	-0.896331	-0.246106	-0.967372	-0.749973	-0.577023	-0.12986	-0.716792	-0.559907	-0.441091	0.154519	-0.162154	-0.612115	-0.912547	1.26741	-0.993905	-1.26421	-0.98578	0.661764	-0.44225	-0.18745	-2.31464	-0.347569	0.842888	-0.334475	-0.244932	0.564444	0.167874	0.055861	0.952202	-0.446822	0.0554643	-1.92455	-0.686076	-0.777146	-0.259952	0.163517	-0.435255
-0.976421	-1.15383	-0.607343	-0.753226	-0.848072	-1.63727	0.202356	1.4325	1.31193	-0.269727	-0.0637948	-1.17063	-0.0944161	-0.609307	-0.312416	-0.890665	-1.0765	-0.523068	-0.256847	-0.759918	-0.530242	-0.262655	-0.08219	-0.417076	-0.629932	-0.828447	1.47533	-1.1182	-1.17684	-1.20826	0.140299	-0.611101	-0.597868	-2.00342	-0.639174	0.269728	-0.114994	-0.499742	0.853742	0.243512	0.0438069	1.20077	-0.164594	-0.338788	-1.92794	-1.14608	-0.903804	-0.506327	0.00210912	-0.469636
-1.14014	-1.16559	-0.421073	-0.937988	-0.811153	-1.73239	-0.222695	1.37862	0.981633	-0.682029	0.162687	-0.605044	-0.116933	-0.124106	-0.518155	-0.95491	-1.18489	-0.687304	-0.328581	-0.684495	-0.559123	-0.216451	-0.393236	-0.641762	-0.610878	-0.794805	1.30343	-1.256	-1.07442	-1.36554	-0.379865	-0.607515	-1.30405	-1.68124	-0.5445	-0.413036	0.0269558	-0.796281	1.1771	0.175065	0.0876386	1.05754	0.0211103	-0.795439	-1.58469	-1.78872	-0.849586	-0.581244	-0.251303	-0.545987
-1.205	-1.23186	-0.400646	-1.01309	-0.591179	-1.86767	-0.636902	0.973107	0.384941	-0.885901	0.472049	0.133322	-0.193701	0.246779	-0.817242	-1.16055	-1.07703	-0.996768	-0.0979409	-0.624803	-0.782429	-0.171984	-0.64173	-0.878804	-0.572871	-0.664829	0.919256	-1.49826	-1.00634	-1.51358	-0.632403	-0.496089	-1.89036	-1.34762	-0.0498636	-0.975684	0.16131	-1.00661	1.35116	0.0463915	0.406349	0.523143	0.0350719	-1.18445	-1.00402	-2.34296	-0.843442	-0.765786	-0.564093	-0.679525
-1.21746	-1.31544	-0.587336	-1.06155	-0.519509	-1.7831	-0.990465	0.360015	-0.323786	-0.724877	0.462503	0.657791	-0.085211	0.571067	-1.03367	-1.30306	-1.08794	-1.08062	0.373519	-0.703194	-1.1054	0.112299	-0.790272	-1.04359	-0.389744	-0.48137	0.488033	-1.59476	-0.908603	-1.65909	-0.56396	-0.553133	-2.08597	-1.03166	0.618184	-1.17455	0.266365	-1.12321	1.287	-0.0388111	0.785282	-0.0985013	-0.116313	-1.43536	-0.414806	-2.40352	-0.642218	-1.10049	-0.880919	-0.777221
-1.23597	-1.41282	-0.897817	-1.08655	-0.4875	-1.62703	-1.2542	-0.182743	-0.918066	-0.333841	0.0628849	0.87161	0.1267	1.05205	-0.950788	-1.36402	-1.17763	-0.829695	0.882044	-0.759484	-1.17103	0.65209	-0.8477	-1.10351	0.0718234	-0.204478	0.170378	-1.28297	-0.826973	-1.72934	-0.197491	-0.722523	-2.03393	-0.836459	1.18157	-1.12272	0.255398	-1.20465	1.13129	0.192088	0.934253	-0.390758	-0.290624	-1.58929	-0.0802657	-2.07362	-0.121578	-1.5783	-1.09017	-0.693721
-1.34824	-1.46964	-1.00201	-0.971713	-0.427671	-1.46871	-1.23565	-0.510352	-1.10668	0.150031	-0.432756	0.766567	0.303207	1.43928	-0.824875	-1.37269	-1.17417	-0.41431	1.54952	-0.652519	-0.923862	1.24932	-0.731899	-1.15088	0.490231	0.257208	0.00891114	-0.852416	-0.857828	-1.73151	0.341507	-0.790624	-1.72575	-0.743637	1.42315	-1.06223	0.111365	-1.29673	0.857089	0.32062	0.739224	-0.39774	-0.213762	-1.59664	-0.0152619	-1.78145	0.451073	-1.55142	-1.15078	-0.457961
-1.46695	-1.5024	-0.634307	-0.804789	-0.308657	-1.27116	-1.14429	-0.421823	-0.932262	0.594114	-0.74218	0.550306	0.436553	1.55391	-0.861249	-1.29778	-0.941995	-0.0772728	2.20661	-0.345155	-0.588548	1.75791	-0.723438	-1.22154	0.744967	0.655535	0.0433247	-0.53956	-1.00399	-1.69753	1.09347	-0.792518	-1.3878	-0.710293	1.43629	-1.06794	-0.00566198	-1.33925	0.52233	0.187076	0.320423	-0.247424	0.115408	-1.48949	0.0120928	-1.60226	0.851691	-1.13087	-1.09597	-0.215479
-1.69407	-1.53428	0.0301186	-0.863898	-0.228378	-1.15059	-1.02317	0.077329	-0.781853	0.941851	-1.05668	0.428964	0.641091	1.51343	-1.07596	-1.14777	-0.732492	0.196856	2.43176	-0.060772	-0.395104	2.17566	-0.748296	-1.21109	0.812665	0.815241	0.207912	-0.379488	-0.917106	-1.51185	1.98554	-0.750984	-1.19604	-0.950131	1.31618	-1.02668	-0.0128052	-1.41472	0.36792	-0.195858	-0.0716125	-0.0763474	0.463448	-1.37515	0.18458	-1.48138	0.869455	-0.887686	-0.955515	-0.123956
-1.93862	-1.66077	0.767427	-0.842682	-0.281544	-1.20819	-0.710133	0.841794	-0.798967	1.0961	-1.24712	0.392748	0.955552	1.43155	-1.38077	-0.950314	-0.593235	0.479849	2.18463	0.0425559	-0.436637	2.40938	-0.724507	-1.23202	0.639381	0.739777	0.249283	-0.333327	-0.397848	-1.21607	2.52173	-0.696787	-1.0897	-1.44312	1.30158	-0.920475	0.0633129	-1.56461	0.164754	-0.637702	-0.331227	0.0327927	0.552018	-1.22003	0.156842	-1.20659	0.523	-0.762637	-0.724617	-0.179869
-1.9391	-1.89037	1.34499	-0.555646	-0.436067	-1.45138	-0.340382	1.49731	-0.795473	0.976178	-1.32759	0.482217	1.29781	1.18919	-1.6003	-0.903767	-0.461273	0.637355	1.69522	-0.122345	-0.648802	2.5372	-0.683168	-1.27071	0.331098	0.500905	0.0589355	-0.234638	0.249418	-0.80365	2.57353	-0.676856	-0.938822	-1.88152	1.28434	-0.868826	-0.0371784	-1.65312	-0.217995	-0.987498	-0.618455	0.0174978	0.404186	-1.04181	-0.16057	-0.85919	0.203678	-0.771979	-0.363736	-0.276531
-1.87287	-2.24139	1.47318	-0.26515	-0.715678	-1.7436	-0.0635054	1.70395	-0.62961	0.653931	-1.20852	0.562713	1.46374	0.681317	-1.57946	-1.09047	-0.253968	0.701246	1.38066	-0.487675	-0.93468	2.56807	-0.723703	-1.15791	0.210606	0.360097	-0.26498	0.0766623	0.755044	-0.450259	2.18558	-0.617154	-0.904795	-1.94863	0.985577	-0.926989	-0.286661	-1.41322	-0.774092	-1.08922	-0.853132	-0.118784	0.188111	-0.929829	-0.713724	-0.490746	-0.158748	-0.775416	-0.1193	-0.455016
-1.67287	-2.34827	1.06409	0.0143619	-1.02558	-1.92093	-0.0349153	1.43062	-0.249326	0.356381	-0.752402	0.459328	1.23914	0.186228	-1.30523	-1.37565	-0.0339565	0.702957	1.2432	-0.894517	-0.947324	2.4598	-0.95172	-0.86486	0.425899	0.4454	-0.633482	0.500404	0.983389	-0.359677	1.58235	-0.388302	-0.975405	-1.74475	0.39969	-0.904386	-0.593073	-1.0166	-1.257	-0.987484	-1.0364	-0.357402	0.0931326	-0.986234	-1.27067	-0.16259	-0.531295	-0.709298	-0.0212976	-0.483391
-1.34584	-2.07568	0.226457	0.157744	-1.18906	-1.75663	-0.278967	0.806199	0.313163	0.0830859	-0.0198221	0.182367	0.715086	-0.300326	-0.870521	-1.65246	0.113211	0.665585	1.22629	-1.20202	-0.764803	2.08971	-1.27184	-0.528039	0.628485	0.450189	-0.899212	0.750209	0.888777	-0.458075	1.02979	-0.0854634	-1.04793	-1.52655	-0.013314	-0.682398	-0.761322	-0.639316	-1.57055	-0.778409	-1.25504	-0.667853	0.14709	-1.07504	-1.30175	0.127432	-0.869531	-0.587137	-0.0804239	0.064122
-1.03462	-1.61841	-0.64665	0.183013	-1.10232	-1.25412	-0.642209	0.2996	0.770532	-0.149758	0.714781	-0.0830335	0.232196	-0.63126	-0.468635	-1.92858	0.204212	0.439314	1.3166	-1.42826	-0.752331	1.52705	-1.40924	-0.320557	0.571237	0.371029	-1.03903	1.01605	0.667954	-0.616216	0.496395	0.359793	-1.02629	-1.44651	-0.057024	-0.401605	-0.857267	-0.344381	-1.65438	-0.591275	-1.31821	-0.970021	0.143729	-1.08402	-0.983305	0.286529	-1.17225	-0.414491	-0.287406	0.923328
-0.893294	-1.20805	-1.37971	0.26029	-0.669388	-0.655672	-0.745632	0.233117	0.985974	-0.302999	1.24707	-0.108909	-0.179971	-0.584628	-0.204543	-2.09971	0.415456	-0.00225354	1.2853	-1.56335	-0.922348	0.799013	-1.40623	-0.197773	0.244232	0.19817	-1.07532	1.32802	0.311435	-0.700159	-0.182128	1.03122	-1.10803	-1.42792	-0.00348284	-0.296511	-0.896545	-0.0127798	-1.64219	-0.503517	-1.18008	-1.15646	0.02821	-1.02464	-0.509948	0.27618	-1.37544	-0.129159	-0.626149	1.64101
-1.03195	-0.981334	-2.00227	0.420458	-0.0759947	-0.164588	-0.679148	-0.00630385	0.871353	-0.385016	1.37168	-0.193784	-0.548959	-0.329628	-0.104004	-1.70067	0.849035	-0.408551	0.983728	-1.60801	-1.27947	0.23459	-1.19291	-0.204855	-0.0548347	0.00659869	-0.928115	1.44842	0.032997	-0.753845	-0.810187	1.53884	-1.25413	-1.33222	0.0785809	-0.381566	-0.911136	0.421493	-1.6571	-0.347296	-0.945139	-1.31188	-0.038752	-0.897346	0.0826179	0.08318	-1.50446	0.279936	-0.953773	1.95315
-1.33461	-0.993102	-2.49616	0.499148	0.398151	0.0810138	-0.69813	-0.479352	0.545608	-0.418542	1.16379	-0.463725	-0.908779	-0.171803	-0.132662	-1.21626	1.51089	-0.539407	0.387964	-1.60504	-1.57759	0.192701	-0.895071	-0.341158	0.00585178	-0.194091	-0.786609	1.52719	-0.0341977	-0.917207	-1.28493	1.69458	-1.41333	-1.01439	0.117077	-0.762021	-0.804857	0.747755	-1.49224	-0.129792	-0.69567	-1.47264	0.112761	-0.78482	0.657467	-0.102862	-1.64875	0.780622	-1.06001	1.73692
-1.453	-1.17689	-2.50884	0.439634	0.683393	0.0249128	-0.839002	-0.94039	0.218447	-0.277943	0.924544	-0.770346	-1.1326	0.0606462	-0.19055	-0.956225	1.9282	-0.514271	-0.285283	-1.49308	-1.65137	0.34595	-0.488012	-0.606141	0.234482	-0.359299	-0.61517	1.25257	-0.256385	-1.12601	-1.39758	1.37563	-1.26826	-0.676187	-0.0619029	-1.03194	-0.666904	0.711594	-1.25871	0.0994413	-0.417966	-1.47887	0.390216	-0.764726	1.05444	-0.174388	-1.86243	1.18505	-1.10773	1.21288
-1.29088	-1.51203	-2.13999	0.28718	0.761599	-0.350187	-0.836765	-1.29883	0.0271479	-0.028457	0.825849	-0.960675	-0.957627	0.0741142	-0.186727	-0.862555	2.00219	-0.404813	-0.812033	-1.21151	-1.54109	0.326938	0.0725381	-0.896944	0.411132	-0.535406	-0.382541	0.560224	-0.600969	-1.22937	-1.13608	0.96203	-0.86783	-0.208515	-0.469379	-1.09275	-0.46825	0.559898	-1.07784	0.239224	-0.244477	-1.15173	0.626659	-0.798524	1.20364	-0.0484463	-2.00058	1.25428	-1.13496	0.624129
-1.06926	-1.80055	-1.67072	0.0953701	0.669366	-0.931014	-0.596464	-1.48357	-0.155987	0.306531	0.611659	-0.990678	-0.589327	-0.254115	-0.172718	-0.795905	1.75395	-0.297568	-0.902417	-0.785954	-1.26181	0.00937709	0.813703	-1.02785	0.400832	-0.598197	-0.164885	-0.0548578	-0.840009	-1.23071	-0.762071	0.899114	-0.448518	0.28884	-0.978015	-0.944621	-0.164591	0.464131	-0.975896	0.202361	-0.256995	-0.588925	0.63961	-0.844846	1.13261	0.292142	-2.08887	0.92902	-0.95144	0.273808
-0.821334	-1.96637	-1.32157	-0.0431986	0.395815	-1.49289	-0.299623	-1.22108	-0.321744	0.597692	0.501606	-1.02985	-0.174231	-0.749478	-0.163703	-0.427433	1.34804	-0.179572	-0.731364	-0.300229	-0.848275	-0.15542	1.63605	-0.85779	0.0537275	-0.553597	0.0400843	-0.441459	-0.863023	-0.959031	-0.449469	1.47671	-0.110449	0.916805	-1.25693	-0.676899	0.156638	0.415113	-1.04919	0.067408	-0.401147	0.0895678	0.376303	-0.80585	0.844889	0.717818	-1.95413	0.375332	-0.469138	0.150324
-0.696935	-1.86233	-1.08958	-0.000860839	-0.0531011	-1.66389	-0.0509627	-0.635921	-0.491834	0.574002	0.695998	-1.10806	0.188287	-1.11364	-0.182694	0.163023	0.843315	0.0661161	-0.691819	0.130645	-0.449591	-0.019984	2.55007	-0.362761	-0.434476	-0.46219	0.193404	-0.688198	-0.661469	-0.705059	-0.224225	2.11427	-0.00810664	1.42033	-1.22869	-0.488046	0.367296	0.304457	-1.08416	-0.154298	-0.543352	0.564015	-0.050211	-0.6529	0.284914	0.862518	-1.74683	-0.194683	0.0727901	0.00207438
-0.564194	-1.73646	-0.976401	0.143601	-0.591287	-1.42828	0.0350916	-0.224084	-0.624358	0.246657	0.822671	-1.14849	0.466413	-1.25757	-0.174618	0.694509	0.31988	0.382828	-0.716501	0.430056	-0.151316	0.170365	3.15442	0.122225	-0.626445	-0.415111	0.153025	-0.54134	-0.400775	-0.632729	-0.134355	2.59161	-0.00111137	1.71138	-0.9699	-0.451495	0.540072	0.216087	-0.957403	-0.408459	-0.736537	0.671067	-0.219518	-0.448203	-0.441195	0.878416	-1.50192	-0.709089	0.415123	-0.255892
-0.314867	-1.8585	-0.825554	0.21195	-1.10911	-1.1096	-0.0165439	-0.121188	-0.693996	-0.208862	0.581854	-0.939257	0.729957	-1.30807	-0.289607	0.975357	-0.133495	0.647817	-0.751478	0.674003	-0.00227618	0.276712	3.17052	0.499995	-0.597562	-0.170601	-0.144105	-0.448473	-0.299861	-0.696474	-0.100621	2.76505	-0.00551671	1.62522	-0.681289	-0.612204	0.523712	0.218498	-0.834814	-0.539961	-1.02744	0.441941	0.0326794	-0.288645	-1.2464	1.05326	-1.15188	-1.07281	0.43323	-0.487615
-0.221255	-1.96343	-0.519213	0.108092	-1.48663	-0.931019	-0.142104	-0.327138	-0.598034	-0.491786	0.000929853	-0.625821	0.911932	-1.08547	-0.451128	0.891252	-0.269579	0.807535	-0.718883	0.972526	0.04105	0.376386	2.59595	0.765447	-0.451308	0.160849	-0.371928	-0.570412	-0.283945	-0.858041	-0.0567946	2.58268	0.0229904	1.23773	-0.537351	-0.874704	0.193062	0.247724	-0.658629	-0.522448	-1.25033	0.11036	0.304353	-0.262326	-1.66311	1.16012	-0.793995	-1.17808	0.187845	-0.879235
-0.211088	-1.68712	-0.360223	-0.131415	-1.62992	-0.825129	-0.274166	-0.34235	-0.301964	-0.342968	-0.678927	-0.340855	0.867065	-0.526816	-0.384442	0.528066	-0.250072	0.935622	-0.629815	1.30691	0.0160674	0.465834	1.70411	0.992471	-0.28672	0.286845	-0.245071	-0.860264	-0.142778	-1.02428	0.0569697	2.02273	-0.0537927	1.24621	-0.380577	-1.11849	-0.350319	0.0525959	-0.493853	-0.410513	-1.19354	-0.218995	0.396707	-0.361051	-1.56184	1.23099	-0.536153	-1.10574	-0.138176	-1.2997
-0.0030703	-1.15259	-0.297338	-0.432725	-1.57757	-0.709219	-0.364108	-0.0980054	0.112943	-0.0241182	-0.842071	-0.12825	0.598078	0.261935	-0.177255	0.129429	-0.325705	1.01947	-0.455758	1.48686	-0.128152	0.607392	0.714036	1.17244	-0.16173	0.214561	-0.0320705	-1.12237	0.0518397	-1.24425	0.30468	1.68727	-0.224248	1.15001	-0.315758	-1.2966	-0.775926	-0.324276	-0.418187	-0.136617	-0.844878	-0.377336	0.273276	-0.4229	-1.43123	1.2491	-0.379851	-0.995227	-0.425601	-1.51802
0.220995	-0.56413	-0.319479	-0.515346	-1.45769	-0.693827	-0.423795	0.00708112	0.592272	0.156646	-0.429534	0.0162877	0.314379	0.986954	0.239869	-0.125619	-0.488766	0.984777	-0.253525	1.40423	-0.358028	0.633154	0.062821	1.19745	-0.0998079	-0.0862908	0.0735482	-1.07677	0.397904	-1.48763	0.629137	1.91784	-0.299373	0.880838	-0.387713	-1.37774	-1.05448	-0.782769	-0.444831	0.225628	-0.361156	-0.560203	-0.0122671	-0.504024	-1.31998	1.18752	-0.228701	-0.860847	-0.60621	-1.56461
0.142319	-0.169109	-0.42742	-0.31879	-1.36728	-0.904975	-0.521286	-0.116442	1.10297	0.202302	-0.00894846	0.0456107	0.161231	1.55294	0.735	-0.287804	-0.715662	0.726928	-0.058146	1.04451	-0.435264	0.362139	-0.223812	0.931094	0.0286456	-0.349506	0.189517	-0.856707	0.8289	-1.66015	0.807427	2.11441	-0.50908	0.587999	-0.535839	-1.30749	-0.958346	-0.918471	-0.553283	0.428743	0.251194	-0.627333	-0.360437	-0.645498	-1.10511	1.06406	-0.0445485	-0.872141	-0.750553	-1.50084
-0.198656	-0.134666	-0.612725	-0.0506857	-1.32342	-0.930911	-0.683343	-0.390977	1.35789	0.171308	0.209045	-0.0452175	0.0669741	1.80762	1.0985	-0.301273	-1.01378	0.201659	0.183543	0.61458	-0.509595	0.0136986	-0.457937	0.465152	0.121435	-0.327235	0.40244	-0.630125	1.08541	-1.60281	0.681951	1.97115	-0.731283	0.346833	-0.597958	-1.07771	-0.744824	-0.617284	-0.707422	0.218014	0.756385	-0.421054	-0.604781	-0.882497	-0.597647	0.912323	0.169115	-0.832389	-0.882374	-1.19543
-0.631171	-0.32306	-0.91108	0.0996136	-1.29916	-0.687814	-0.86803	-0.664874	1.17356	0.182001	0.245982	-0.126224	0.0640664	1.83018	1.10126	-0.162087	-1.19559	-0.214247	0.631462	0.394697	-0.649129	0.184949	-0.641878	-0.040304	0.0763205	-0.249259	0.723402	-0.328308	1.12217	-1.36488	0.25293	1.48965	-0.868379	0.140727	-0.435085	-0.812058	-0.701852	-0.39406	-0.894452	-0.106347	0.990957	-0.0651599	-0.723522	-1.17565	-0.197262	0.714326	0.323267	-0.604686	-0.767109	-0.765598
-0.587275	-0.467786	-1.01281	0.005773	-1.26565	-0.315757	-0.973589	-0.727031	0.64501	0.245263	0.383322	0.0400198	0.136935	1.8389	0.719665	0.0221038	-1.28385	-0.371517	1.17251	0.523977	-0.744199	0.889079	-0.818537	-0.345711	-0.0132967	-0.277707	1.07463	-0.127804	1.21167	-0.981343	-0.297282	0.836292	-0.865872	-0.0775911	-0.159355	-0.571655	-0.670387	-0.231647	-1.06275	-0.208871	1.24759	0.628278	-0.66882	-1.43506	-0.0336131	0.445162	0.275713	-0.34256	-0.5526	-0.355508
0.127789	-0.404438	-0.624794	-0.382508	-1.18034	0.284273	-0.939037	-0.591143	0.131366	0.319233	0.455955	0.412898	0.192409	2.06733	0.190021	0.174525	-1.30508	-0.251647	1.53323	0.90426	-0.706729	1.58266	-0.954546	-0.429848	-0.210431	-0.301712	1.30101	0.162963	1.48748	-0.519305	-0.781588	0.321201	-0.799413	-0.310509	0.0681192	-0.351983	-0.61395	-0.245476	-1.22993	-0.173462	1.32385	1.54882	-0.596835	-1.48108	0.0776625	0.0101126	0.0896513	-0.156941	-0.316601	-0.103818
1.03879	-0.358573	-0.145445	-0.802814	-0.996676	1.01346	-0.79444	-0.476716	-0.119239	0.330772	0.377684	0.834604	0.318576	2.15058	-0.194854	0.431246	-1.18239	0.0216697	1.46986	1.22275	-0.563554	1.92881	-0.970185	-0.405787	-0.130203	-0.208254	1.29632	0.350647	1.76373	-0.0646872	-1.05694	0.148505	-0.82463	-0.499327	0.174295	-0.317673	-0.536588	-0.177217	-1.29371	0.280666	1.10028	2.1998	-0.733263	-1.21762	0.158701	-0.430007	-0.216033	-0.155747	-0.0118839	-0.0527975
1.67527	-0.427164	0.268195	-1.05929	-0.849418	1.6658	-0.622353	-0.342501	-0.24872	0.310018	0.25853	1.15185	0.848093	2.11936	-0.318599	0.681428	-1.00734	0.400726	1.1089	1.18578	-0.136074	1.8899	-0.863748	-0.229307	0.315875	0.0464001	1.03421	0.376763	1.9077	0.2098	-1.1847	0.109071	-0.961741	-0.620726	0.278491	-0.406793	-0.473707	0.102434	-1.22281	0.858256	0.82843	2.27276	-1.02986	-0.575196	-0.0288713	-0.700433	-0.517008	-0.344961	0.235855	-0.290274
1.83235	-0.447381	0.482804	-1.23774	-0.749378	2.11109	-0.469418	-0.225306	-0.351061	0.116696	0.0948122	1.26292	1.57598	1.81131	-0.150943	0.634648	-0.9525	0.80559	0.527694	0.953899	0.53613	1.63318	-0.654309	-0.0632915	0.640306	0.37985	0.563759	0.244966	1.78629	0.22886	-1.24624	0.0590279	-1.25554	-0.44229	0.287993	-0.354975	-0.438205	0.345014	-1.00193	1.5575	0.645068	1.85152	-1.29417	0.089241	-0.0735915	-0.766461	-0.716981	-0.62618	0.313221	-0.689496
1.68232	-0.354212	0.3767	-1.37491	-0.756181	2.3359	-0.356031	0.190055	-0.331375	-0.0303981	0.137259	1.22405	2.06345	1.19108	0.188864	0.258236	-0.90672	1.08242	-0.14693	0.633481	1.09425	1.42014	-0.305735	0.174934	0.751065	0.71184	0.0888816	0.0980567	1.30465	-0.0785581	-1.23763	-0.0652756	-1.61191	-0.105002	0.133241	-0.298981	-0.449733	0.455178	-0.636694	1.87735	0.498021	1.15482	-1.43389	0.572681	0.35644	-0.701347	-0.628137	-0.900103	0.0631922	-1.00663
1.19762	-0.451165	-0.0921335	-1.39129	-0.917558	2.29206	-0.290891	0.774866	-0.332705	0.238849	0.220089	1.10737	2.07694	0.644764	0.428473	-0.052992	-0.878488	1.19904	-0.764646	0.395285	1.38044	1.05982	0.118615	0.492538	0.701593	0.7483	-0.423146	8.24184e-05	0.509221	-0.368066	-1.17875	-0.0451367	-1.573	0.156589	-0.0656307	-0.377519	-0.619703	0.456517	-0.465757	1.66162	0.359163	0.391	-1.31377	0.87516	0.92066	-0.573489	-0.30106	-1.10555	-0.32043	-1.17286
0.347019	-0.738863	-0.763135	-1.15507	-1.06938	1.99079	-0.32875	1.19732	-0.524767	0.352654	0.355833	0.923712	1.65223	0.388555	0.406016	-0.0905221	-0.547988	1.073	-0.891987	0.430297	1.43409	0.515319	0.396811	0.79525	0.486587	0.503039	-0.838084	-0.00740261	-0.390063	-0.381282	-1.12475	0.0614435	-1.36283	0.317896	-0.217384	-0.539423	-1.00721	0.429647	-0.571923	1.06718	0.530966	-0.235734	-0.838674	1.05924	1.23993	-0.457142	-0.0141814	-1.29914	-0.526309	-1.24123
-0.55196	-0.956007	-1.15265	-1.04499	-1.08673	1.53041	-0.47958	1.39633	-0.613441	0.275611	0.713042	1.08777	1.16057	0.341062	0.219295	0.0192568	0.0178708	0.680699	-0.576944	0.438847	1.42708	0.13644	0.466248	0.869464	0.204489	0.125946	-0.959043	-0.0583003	-1.17684	-0.496729	-1.08894	0.163895	-1.16863	0.549769	-0.378683	-0.692793	-1.36441	0.572703	-0.916484	0.465768	0.683825	-0.622768	-0.513587	1.25722	1.30992	-0.271874	0.0623982	-1.3056	-0.408004	-1.22862
-0.970053	-0.918078	-0.933138	-1.09953	-1.02782	1.11121	-0.798978	1.23116	-0.30835	0.218041	1.02089	1.47576	0.883132	0.356432	-0.0208729	0.290211	0.237269	0.203027	-0.180571	0.359133	1.48222	0.234156	0.517492	0.628165	-0.00888488	-0.0681619	-0.757179	-0.341031	-1.60858	-0.784372	-1.08556	0.116246	-0.81521	0.639356	-0.571365	-0.559557	-1.74943	0.835153	-1.32393	0.0614088	0.695861	-0.886478	-0.405629	1.6021	1.27811	-0.0396309	0.0353273	-1.1621	-0.297389	-1.18265
-0.835606	-0.734181	-0.619441	-1.20768	-1.04803	0.813066	-1.15074	0.71179	-0.0509219	0.276444	1.0336	1.58714	0.586615	0.553383	-0.186574	0.542046	0.173283	-0.368242	0.136282	0.230123	1.57355	0.886001	0.505465	0.312097	0.118483	-0.0524504	-0.549468	-0.805873	-1.69029	-1.24397	-1.10207	-0.150538	-0.294519	0.609219	-0.809599	0.0408138	-1.84491	1.0593	-1.62687	-0.331849	0.525667	-1.00682	-0.310218	1.98785	1.43588	0.181192	0.21668	-1.03539	-0.145416	-1.0194
-0.707682	-0.505712	-0.545737	-1.15943	-1.14521	0.507249	-1.31108	-0.0229695	0.0205415	0.132028	0.814961	1.31354	0.20484	0.729746	-0.279815	0.673522	-0.105828	-0.900033	0.250094	0.11109	1.66581	1.32683	0.343534	0.148604	0.259661	0.164386	-0.246758	-1.13329	-1.6074	-1.60439	-1.07804	-0.577067	0.0246971	0.464382	-1.0601	1.03995	-1.50347	0.983578	-1.8381	-0.641081	0.260232	-0.969985	-0.162399	2.2343	1.81465	0.330973	0.37904	-0.696692	-0.0424638	-0.668965
-0.615249	-0.321748	-0.788075	-0.901933	-1.27432	0.0807359	-1.17709	-0.758637	-0.0457236	-0.114107	0.521455	0.746728	-0.156891	0.677202	-0.368821	0.610336	-0.243976	-1.04539	0.120818	-0.0491416	1.59564	1.33593	0.0304709	-0.00263759	0.251181	0.498651	0.210756	-1.22908	-1.40014	-1.5308	-0.984672	-1.0234	0.172456	0.430079	-1.19172	2.19148	-1.04133	0.666173	-1.99435	-0.962523	0.00682639	-0.825768	0.0107471	2.23677	2.14046	0.372579	0.513621	-0.299017	0.0127491	-0.0683015
-0.616478	-0.211566	-1.10682	-0.67236	-1.41548	-0.391531	-0.965964	-1.35246	-0.0433984	-0.31959	0.229172	0.109405	-0.353483	0.543865	-0.405356	0.398777	-0.189653	-0.810398	0.00983303	-0.356475	1.27801	0.993309	-0.368372	-0.227231	0.0591435	0.962964	0.674742	-1.35796	-1.11304	-1.13693	-0.881587	-1.27581	0.321202	0.468385	-1.07221	3.06986	-0.654132	0.297619	-1.94939	-1.21978	-0.14799	-0.754716	0.0303815	1.88836	2.22033	0.232966	0.50698	0.0530784	0.173185	0.665324
-0.714502	-0.141984	-1.15978	-0.566357	-1.3821	-0.674544	-0.905777	-1.61905	-0.0864254	-0.402582	-0.0707032	-0.388002	-0.285587	0.319128	-0.44784	0.0257821	-0.240497	-0.357818	-0.0151884	-0.833558	0.86431	0.504852	-0.579617	-0.385665	-0.225659	1.40433	0.903547	-1.27768	-0.833946	-0.649495	-0.801211	-1.09537	0.520461	0.398254	-0.949503	3.31566	-0.302584	-0.032462	-1.75094	-1.16283	-0.22192	-0.747945	-0.153887	1.25572	2.17539	0.00184379	0.319397	0.253838	0.316204	1.37405
-1.09782	-0.0783732	-1.00896	-0.496547	-1.20476	-0.859011	-0.98532	-1.31172	-0.211505	-0.387143	-0.415565	-0.628293	-0.0411942	0.0746282	-0.479869	-0.399933	-0.345383	0.0194435	-0.129271	-1.28178	0.498405	0.237672	-0.605832	-0.406525	-0.453406	1.60531	0.985832	-1.00568	-0.720961	-0.2362	-0.740921	-0.522665	0.864608	0.255244	-0.935	2.80449	0.000152488	-0.317582	-1.5072	-1.19299	0.00249147	-0.715438	-0.522523	0.580595	1.92292	-0.196307	-0.0210189	0.324301	0.36475	1.7883
-1.32591	0.041529	-0.765525	-0.33579	-1.04268	-0.984688	-1.17975	-0.689718	-0.250329	-0.255065	-0.522386	-0.582262	0.14324	-0.199009	-0.47764	-0.807373	-0.349932	0.177962	-0.364903	-1.40306	0.175868	0.0406207	-0.633439	-0.426602	-0.502857	1.53039	0.881781	-0.566985	-0.747662	0.112304	-0.661724	0.208015	1.32522	-0.0420275	-0.95085	1.74844	0.262163	-0.519931	-0.956425	-1.20073	0.189888	-0.473191	-0.835248	0.0808012	1.4631	-0.312876	-0.440541	0.25595	0.233041	1.88434
-1.17517	0.225221	-0.718409	-0.0595622	-0.980859	-1.00128	-1.25083	-0.0526654	-0.062309	-0.0733605	-0.476454	-0.379134	0.355163	-0.545973	-0.546943	-1.054	-0.407527	0.0740794	-0.311548	-1.23053	0.0989061	-0.157204	-0.564415	-0.262702	-0.423593	1.37651	0.429533	-0.109537	-0.730526	0.40657	-0.482488	0.912796	1.56236	-0.425408	-0.883986	0.551324	0.364842	-0.697394	-0.159093	-1.17568	0.220276	-0.219993	-0.969752	-0.0937626	0.955748	-0.230342	-0.855335	0.274567	0.0550955	1.59685
-0.895834	0.281754	-0.940048	0.361258	-0.886222	-0.911717	-1.04813	0.411269	0.0327425	0.0459667	-0.397435	-0.265185	0.926018	-0.936698	-0.758735	-1.09228	-0.545579	-0.240339	-0.140218	-0.930711	0.167261	-0.274588	-0.335028	0.0637345	-0.276717	1.29127	0.0378961	0.169677	-0.765607	0.548396	-0.299643	1.4055	1.44106	-0.717565	-0.768754	-0.32582	0.194792	-0.955162	0.467582	-1.23601	0.220134	0.00984814	-1.18767	-0.0084789	0.410841	0.238465	-1.07242	0.250547	-0.170678	1.10109
-0.502925	0.119799	-1.33489	0.808803	-0.532491	-0.939356	-0.775015	0.677715	0.0780807	-0.0859061	-0.402969	-0.328994	1.4112	-1.27143	-0.80337	-0.847286	-0.772122	-0.62637	0.0269158	-0.695109	0.103899	-0.367098	-0.0648427	0.233841	-0.110363	1.45575	-0.170987	0.22073	-0.78569	0.50882	-0.259916	1.65936	0.92148	-1.01667	-0.84002	-0.742133	-0.247842	-1.20509	0.734726	-1.28266	0.167491	0.207365	-1.25896	0.113341	-0.112012	0.762385	-1.09693	-0.0684828	-0.41646	0.576209
-0.212623	-0.0461247	-1.75685	1.25438	-0.251967	-0.942964	-0.63224	0.669079	0.0772038	0.228284	-0.528952	-0.565367	1.58945	-1.30438	-0.631535	-0.356681	-0.968104	-0.967705	0.540574	-0.621298	-0.090135	-0.456666	0.269798	0.0802602	-0.0512437	1.68808	-0.25037	0.0211264	-0.764057	0.458148	-0.391852	1.62862	0.35469	-1.21762	-1.04209	-0.927144	-0.605737	-1.09441	0.587652	-1.24739	0.0671582	0.2754	-1.1238	0.141174	-0.356002	1.05022	-1.03642	-0.504311	-0.463103	0.16545
-0.0524291	0.0253325	-2.07318	1.57835	-0.197703	-0.817805	-0.500508	0.483399	0.336705	0.668756	-0.569552	-0.840459	1.45496	-1.1402	-0.526394	0.156114	-1.15035	-0.982021	0.742404	-0.672911	-0.325797	-0.618279	0.458502	-0.256611	-0.108368	1.84589	-0.182736	-0.318173	-0.674754	0.446505	-0.566524	1.34811	0.147818	-1.2774	-1.06648	-1.11319	-0.487029	-0.761086	0.20753	-1.24684	-0.0756376	0.202986	-0.836321	0.08547	-0.296611	1.0293	-0.964519	-0.497852	-0.36464	-0.212307
-0.0538491	0.265227	-2.36888	1.66641	-0.344746	-0.638367	-0.363619	0.267486	0.794456	0.78682	-0.445412	-0.845849	1.24356	-1.0334	-0.459194	0.553646	-1.18108	-0.717561	0.720798	-0.654006	-0.375591	-0.824069	0.578746	-0.484892	-0.272605	1.80794	-0.0905367	-0.440805	-0.5478	0.264369	-0.709503	0.92222	0.106576	-1.21441	-1.00718	-1.23776	0.0579764	-0.378155	0.0195705	-1.23015	-0.192647	0.012143	-0.546889	-0.0135497	-0.194862	0.623314	-0.890515	-0.307244	-0.411675	-0.706397
-0.277655	0.441674	-2.44673	1.55014	-0.493532	-0.467558	-0.248299	0.00278042	1.02056	0.687953	-0.0669823	-0.621718	1.23318	-1.04398	-0.352435	0.720617	-1.14425	-0.328476	0.528378	-0.583017	-0.225637	-0.934558	0.609615	-0.53141	-0.536857	1.49061	-0.151227	-0.473578	-0.481265	-0.0634324	-0.813	0.622996	-0.00615149	-1.0617	-0.841035	-1.22031	0.691978	-0.0794993	0.0237675	-1.02417	-0.356428	0.00817812	-0.403483	0.206751	-0.208829	-0.0494251	-0.748225	0.00873618	-0.447142	-1.14737
-0.752542	0.44769	-2.23528	1.18039	-0.551476	-0.470113	-0.191968	-0.316055	0.870867	0.543532	0.449093	-0.210288	1.25402	-1.16641	-0.0513314	0.558822	-1.17443	-0.00285964	0.28217	-0.609388	-0.161402	-0.78837	0.418301	-0.572991	-0.671151	1.0927	-0.429003	-0.476014	-0.615261	-0.376278	-0.843666	0.630176	-0.0387257	-0.914948	-0.674243	-1.25359	1.19792	0.135817	0.01885	-0.800735	-0.535411	0.302151	-0.443958	0.473833	-0.346144	-0.739363	-0.446176	0.375256	-0.394168	-1.36813
-1.33277	0.301287	-1.93249	0.79214	-0.420335	-0.412294	-0.188975	-0.605142	0.545773	0.537923	0.880451	0.283318	1.09154	-1.20592	0.162969	0.308059	-1.3061	0.0517207	0.0781202	-0.785634	-0.00815299	-0.626801	0.310313	-0.599865	-0.628182	0.738556	-0.827288	-0.286254	-0.798014	-0.532389	-0.690925	0.656877	0.0724625	-0.869232	-0.48249	-1.26399	1.44209	0.19973	-0.0898468	-0.639217	-0.703052	0.430306	-0.610477	0.646577	-0.509422	-1.15624	-0.126687	0.452148	-0.263616	-1.2082
-1.47404	0.153923	-1.5102	0.654387	-0.00125388	-0.15197	-0.183727	-0.732445	0.17186	0.593883	0.996248	0.55705	0.971564	-0.946333	0.19447	0.089	-1.41166	-0.0319494	0.0120987	-0.978456	0.370242	-0.592637	0.311993	-0.616488	-0.497026	0.42796	-0.996507	0.0178999	-0.933181	-0.77736	-0.393321	0.631644	0.268588	-0.907499	-0.0678969	-1.13288	1.30751	0.0455785	-0.400135	-0.650046	-0.793354	0.268626	-0.694344	0.727478	-0.475249	-0.719087	-0.0023925	0.235047	-0.183236	-1.1934
-1.40336	0.137397	-1.02533	0.668003	0.61278	0.103092	0.0416455	-0.645013	-0.285092	0.512395	0.777145	0.476928	0.915136	-0.490953	0.0761701	-0.11462	-1.59829	0.0144742	0.0491211	-0.955114	0.568172	-0.617213	0.398841	-0.488173	-0.260663	0.158099	-1.00779	0.323687	-1.02679	-1.15166	-0.0877209	0.417354	0.356552	-0.825505	0.327117	-0.80625	0.855313	-0.321694	-0.821672	-0.702269	-0.56558	-0.0659397	-0.349588	0.677227	-0.520539	0.306086	0.156911	-0.045922	-0.218804	-1.32975
-1.287	-0.0330383	-0.634978	0.58646	1.16032	0.247699	0.325522	-0.539442	-0.558565	0.203822	0.243775	0.10448	0.856404	0.0665066	-0.135138	-0.225323	-1.79897	0.210356	0.203045	-0.832561	0.579001	-0.719574	0.532526	-0.280869	-0.149258	-0.0301495	-0.695652	0.462718	-1.00501	-1.53202	0.0172749	0.0674061	0.272369	-0.668946	0.52845	-0.475499	0.258134	-0.761934	-1.15896	-0.905203	-0.217145	-0.419112	0.152335	0.495107	-0.531109	1.36452	0.479165	-0.388973	-0.455578	-1.52398
Tone 2
0	1	2	3	4	5	6	7	8	9	10	11	12	13	14	15	16	17	18	19	20	21	22	23	24	25	26	27	28	29	30	31	32	33	34	35	36	37	38	39	40	41	42	43	44	45	46	47	48	49
-1.0726	0.437835	-1.18671	0.339901	0.281087	0.621749	0.292059	1.01835	-0.738713	-0.391739	0.645029	0.476747	-0.641719	0.75519	0.369668	0.45423	-0.74053	-0.654794	-0.268671	-0.2345	-0.683267	-0.846955	-0.512299	-0.141443	0.528071	-0.587666	0.438156	0.435708	1.41027	-0.402451	1.04082	0.183028	-0.433011	1.27038	0.655143	-1.1805	-1.18977	1.27533	1.12104	0.0833276	0.539089	-0.741641	-0.376987	1.75255	1.74831	-1.30967	1.26113	1.42926	-0.460942	0.932376
-0.910249	0.240426	-1.48202	0.114534	0.0629494	0.362191	0.211175	1.22929	-0.772253	-0.0278497	0.753868	0.391063	-0.976985	0.624598	0.425676	0.640192	-0.530732	-0.789296	0.134378	0.103429	-0.48857	-0.27724	-0.437729	-0.0386733	0.666407	-0.63133	0.298699	0.217061	1.21944	-0.00687715	0.549667	0.312439	-0.0139218	1.00984	0.707823	-1.37031	-1.01893	0.849876	1.11762	0.351893	0.552774	-0.350249	-0.673296	1.49555	1.77742	-1.29937	1.34066	1.43439	-0.637877	0.928049
-0.874635	0.000508424	-1.41806	0.136345	0.0393302	0.182362	0.230639	1.38177	-0.656933	0.32185	0.822935	0.325483	-1.24571	0.572489	0.478929	0.56606	-0.0346397	-0.956829	0.546606	0.338081	-0.326981	0.210426	-0.57429	-0.100494	0.607223	-0.695646	0.124411	-0.0471937	1.14373	0.488641	0.252834	0.343053	0.509982	0.621475	0.586267	-1.41804	-0.749818	0.419432	0.900339	0.471753	0.369521	0.145191	-0.7071	1.19825	1.45697	-0.903158	1.04518	1.13051	-1.05184	0.675812
-0.913639	-0.231724	-1.27997	0.237738	0.304822	0.0422602	0.12267	1.66984	-0.456484	0.658379	0.769465	0.162386	-1.25966	0.62377	0.599982	0.156823	0.543651	-0.980522	0.818654	0.366742	-0.31988	0.498759	-0.855521	-0.285517	0.3514	-0.743085	-0.0107026	-0.377084	0.945747	0.979159	0.241191	0.0800464	0.999845	0.266306	0.320172	-1.17783	-0.400237	0.237693	0.71983	0.482061	0.000260335	0.593704	-0.465168	1.01105	0.810133	-0.396255	0.764431	0.696255	-1.52831	0.518793
-1.10008	-0.122042	-1.08141	0.315824	0.68806	-0.286617	-0.027042	1.9486	-0.285145	0.848335	0.547414	-0.154396	-1.03239	0.497016	0.874801	-0.423215	0.905532	-0.642224	0.826967	0.178359	-0.434701	0.626852	-1.11657	-0.568997	-0.0158966	-0.738026	-0.0952652	-0.762719	0.587683	1.32064	0.434052	-0.312406	1.44563	-0.0617744	-0.0558722	-0.912872	-0.0600611	0.121011	0.647425	0.424419	-0.438607	0.75747	-0.0574481	0.838393	0.0403315	-0.0618441	0.744993	0.435884	-1.65089	0.366555
-1.31267	0.18077	-0.91151	0.265677	0.993344	-0.806939	-0.203944	1.98418	-0.263943	0.734094	0.326612	-0.568057	-0.757626	0.178459	1.21987	-0.983213	0.938563	0.0947812	0.616789	-0.0756489	-0.519321	0.73375	-1.27154	-0.699645	-0.456699	-0.673124	0.0409925	-1.0939	0.284937	1.42143	0.727631	-0.617699	1.85827	-0.354552	-0.291611	-0.728861	0.114563	0.178199	0.529919	0.287799	-0.819696	0.612445	0.349177	0.617633	-0.533461	-0.106213	0.878416	0.198995	-1.35614	0.10727
-1.41443	0.2911	-0.779468	-0.0518631	1.42953	-0.888931	-0.412781	1.61248	-0.400467	0.344316	0.216427	-0.999206	-0.580716	-0.237813	1.34332	-1.17214	0.722531	0.773727	0.328962	-0.422227	-0.599834	1.04426	-1.31341	-0.76973	-0.815466	-0.372383	0.256478	-1.26556	0.0466635	1.27843	0.869586	-0.919681	2.1475	-0.565108	-0.299997	-0.546362	0.222901	0.0990394	0.366677	0.0184483	-1.14936	0.200543	0.678788	0.288548	-0.902694	-0.513587	0.893236	-0.0753424	-0.995043	-0.163988
-1.39323	0.154946	-0.679863	-0.537083	1.74115	-0.649542	-0.584484	0.969242	-0.502802	-0.0887782	0.289634	-1.23161	-0.543765	-0.365648	1.07156	-1.03227	0.402645	1.28735	0.118928	-0.787962	-0.620423	1.35215	-1.11642	-0.800594	-1.02867	0.138951	0.34193	-1.21809	-0.310222	0.903923	0.969219	-0.979255	2.25043	-0.521303	-0.459619	-0.252496	0.285662	-0.110273	0.0300943	-0.319609	-1.42879	0.0399442	0.89046	0.0450469	-0.88729	-1.00057	0.840705	-0.431189	-0.733382	-0.362086
-1.25391	-0.243862	-0.52806	-0.958518	1.81812	-0.345738	-0.660751	0.313645	-0.477634	-0.345549	0.451835	-1.1789	-0.627572	-0.227067	0.413356	-1.01471	0.0230505	1.52479	-0.0090284	-1.06091	-0.68942	1.71838	-0.772589	-0.799516	-1.22938	0.56569	0.378444	-0.857481	-0.380777	0.483542	1.07011	-0.841593	2.12247	-0.371892	-0.659859	-0.073563	0.376504	-0.309271	-0.458507	-0.658765	-1.52475	0.0701837	0.981449	-0.0819609	-0.613403	-1.10803	0.581419	-0.684898	-0.396822	-0.473023
-1.10157	-0.60485	-0.357726	-1.17215	1.64603	-0.0103935	-0.665181	-0.158788	-0.369125	-0.306522	0.65649	-0.920387	-0.832956	-0.0193868	-0.311954	-1.14771	-0.514193	1.46985	-0.0991765	-0.986982	-0.712997	1.86751	-0.427904	-0.853974	-1.41156	0.804497	0.389032	-0.431471	-0.287691	0.210045	0.963259	-0.864985	1.72974	-0.287979	-0.757305	-0.164623	0.359504	-0.242387	-0.95148	-0.967588	-1.45284	0.0248887	0.863495	-0.0418392	-0.394806	-0.719076	0.144087	-0.595812	0.0357217	-0.657071
-1.02932	-0.786711	-0.362022	-0.953229	1.24357	0.0651056	-0.632257	-0.492598	-0.257231	-0.111956	0.868236	-0.579882	-1.0122	0.235443	-0.715896	-1.31828	-0.746587	1.04148	-0.145953	-0.643855	-0.55677	1.7092	-0.0944504	-0.930492	-1.43774	0.719901	0.285976	-0.117428	-0.214745	0.105231	0.600267	-0.950185	1.12953	-0.287422	-0.701217	-0.554853	0.106305	-0.0067073	-1.24814	-1.26712	-1.4034	-0.183278	0.6362	0.183613	-0.339767	-0.188727	-0.317584	-0.240701	0.279681	-0.945736
-1.06334	-0.650371	-0.492861	-0.685118	0.703671	-0.0131578	-0.462329	-0.592172	-0.306622	-0.00841841	1.05432	-0.232768	-1.16014	0.467791	-0.756267	-1.19898	-0.597844	0.519047	-0.208048	-0.297602	-0.298741	1.23043	0.242264	-0.966437	-1.36666	0.471547	0.0447306	0.0556323	0.01754	-0.00985645	0.0973253	-0.894231	0.686468	0.00271953	-0.558476	-0.461352	-0.424974	0.31213	-1.28406	-1.50657	-1.27892	-0.533188	0.498274	0.345607	-0.528866	0.394739	-0.55987	0.0722738	0.278993	-1.17368
-1.03111	-0.222381	-0.668279	-0.52789	0.158882	-0.176629	-0.161212	-0.287508	-0.519277	-0.124801	1.16753	0.0164809	-1.2657	0.664526	-0.879619	-0.748977	-0.468813	0.219085	-0.325892	0.0588661	-0.0161633	0.952317	0.550509	-0.859707	-1.31966	0.350083	-0.181942	0.151296	0.40732	-0.0609767	-0.216339	-0.850617	0.228754	0.230569	-0.379735	0.00879425	-0.932501	0.531851	-1.07032	-1.41039	-1.09264	-0.891287	0.3511	0.231144	-0.853537	0.832737	-0.392644	0.115209	0.145061	-1.00103
-0.722787	0.289119	-0.707615	-0.475763	-0.0233137	-0.300325	0.0487955	-0.0439101	-0.792492	-0.227291	1.28311	0.224401	-1.37343	0.762684	-0.817498	-0.357344	-0.295352	-0.029121	-0.387951	0.234587	0.168522	1.00057	0.759939	-0.67741	-1.21101	0.108078	-0.186581	0.325559	0.643238	-0.0998875	-0.185674	-0.904909	-0.283243	0.117998	-0.411673	0.521964	-1.23573	0.645154	-0.865623	-1.06745	-0.710278	-0.834641	0.0989616	-0.199565	-0.469585	1.09842	-0.221578	-0.155961	0.036923	-0.692164
-0.357787	0.639104	-0.605742	-0.497135	-0.0890964	-0.286919	0.0835164	0.0716276	-0.798122	-0.317345	1.49735	0.648037	-1.48085	0.636364	-0.287656	-0.236415	-0.208707	-0.240015	-0.157804	0.160897	0.198669	0.931839	1.2752	-0.528571	-1.10724	-0.098322	0.0636319	0.496064	0.785612	-0.00870159	-0.167572	-0.88918	-0.649654	-0.20093	-0.646636	1.07775	-1.42602	0.770612	-0.781778	-0.705999	-0.118708	-0.629365	-0.206599	-0.775085	0.0909185	1.20922	-0.24272	-0.68555	-0.119231	-0.229422
-0.187433	0.752644	-0.521341	-0.530603	-0.311609	-0.056372	0.0785387	0.173849	-0.59024	-0.33117	1.60895	1.07621	-1.54675	0.205061	0.185307	-0.384125	-0.1755	-0.33792	0.0521475	-0.147778	0.118966	0.783989	1.74546	-0.510759	-0.984156	-0.129277	0.315957	0.495744	0.775687	0.252449	-0.145984	-0.61998	-0.679172	-0.64218	-1.11143	1.47699	-1.58234	0.92812	-0.85252	-0.391595	0.500675	-0.518905	-0.538886	-1.03349	0.458885	1.17075	-0.487936	-1.15128	-0.316292	0.100219
-0.250714	0.691113	-0.419035	-0.562506	-0.664067	0.209591	-0.021556	0.206582	-0.303128	-0.254541	1.53452	1.36409	-1.32251	-0.294755	0.379995	-0.653361	-0.127421	-0.506047	0.296638	-0.505543	-0.0287241	0.592444	1.94627	-0.538265	-0.893481	-0.132411	0.447738	0.537687	0.631984	0.403505	-0.304981	-0.347163	-0.652793	-1.13684	-1.39688	1.61403	-1.47332	0.789844	-0.920103	-0.205484	1.05325	-0.584748	-0.865463	-0.970656	0.776431	0.979343	-0.728162	-1.13431	-0.400341	0.292684
-0.398098	0.383868	-0.396605	-0.523451	-0.956753	0.585399	-0.295938	0.105549	-0.113538	-0.352198	1.33026	1.71229	-0.986761	-0.340192	0.311173	-0.827087	-0.0663924	-0.749624	0.547039	-0.790106	0.142268	0.4521	1.90965	-0.495919	-0.894329	-0.21928	0.496215	0.451975	0.288576	0.499997	-0.390945	-0.247718	-0.777681	-1.47541	-1.26091	1.58901	-1.16434	0.313327	-0.985498	-0.116394	1.35146	-0.706853	-1.15195	-0.908544	1.02023	0.818884	-0.736974	-0.902946	-0.460016	0.214462
-0.521733	-0.0928055	-0.525597	-0.457872	-0.912648	1.06189	-0.704244	-0.18413	-0.126005	-0.383292	1.14735	1.84606	-0.623303	-0.195368	0.205121	-0.8419	-0.131721	-0.880156	0.665494	-0.974748	0.678216	0.348069	1.5478	-0.384286	-0.882228	-0.384969	0.433286	0.191083	-0.108003	0.533311	-0.267661	-0.311146	-1.08743	-1.54874	-0.983508	1.53491	-0.749045	-0.304565	-0.851406	-0.136897	1.24109	-0.850401	-1.2807	-0.877358	1.14092	0.746958	-0.524429	-0.68243	-0.492611	0.12374
-0.62915	-0.716257	-0.797053	-0.410746	-0.658226	1.3149	-1.04162	-0.488944	-0.0983686	-0.320955	1.04256	1.57681	-0.246627	-0.0226933	0.189623	-0.653955	-0.311634	-0.998372	0.654045	-1.09637	1.0847	0.374591	0.936761	-0.258261	-0.738479	-0.566043	0.242665	-0.107396	-0.4422	0.607773	-0.0516475	-0.537512	-1.35368	-1.26894	-0.719518	1.22901	-0.112085	-0.451493	-0.621917	-0.288041	0.763468	-1.18235	-1.24988	-0.963679	1.0241	0.614259	-0.106232	-0.486422	-0.520861	0.137378
-0.743861	-1.02174	-1.02955	-0.463263	-0.352234	1.27915	-1.17853	-0.403224	0.169724	-0.305536	0.879097	1.07126	0.125991	0.304847	0.210814	-0.502503	-0.471984	-1.17353	0.441353	-1.14405	1.21296	0.37914	0.35351	-0.142846	-0.498277	-0.724431	0.000838534	-0.320068	-0.754526	0.6906	0.16321	-0.784978	-1.32274	-0.895097	-0.542539	0.835589	0.545478	-0.334054	-0.519621	-0.547969	0.228151	-1.64352	-1.15155	-1.04307	0.727685	0.314707	0.311644	-0.455701	-0.61369	0.380815
-0.806116	-1.17199	-1.23701	-0.52431	-0.183254	0.953472	-1.12724	-0.104919	0.506387	-0.543823	0.631267	0.399217	0.442194	0.862091	0.27262	-0.424882	-0.544394	-1.3904	0.0847392	-1.16677	1.06155	0.272826	0.0233223	-0.0813434	-0.244112	-0.917656	-0.0676062	-0.488044	-0.908275	0.663244	0.298451	-1.08379	-1.18839	-0.661525	-0.604486	0.603879	1.17017	-0.273021	-0.413161	-0.780308	-0.292838	-1.98502	-1.08712	-0.971338	0.367278	-0.0947514	0.53449	-0.600505	-0.740295	0.670236
-0.757171	-1.30924	-1.30537	-0.55773	-0.174807	0.398114	-0.96259	0.168981	0.69562	-0.757167	0.172531	-0.300002	0.596188	1.47686	0.393646	-0.354226	-0.74277	-1.53186	-0.231901	-1.14593	0.748721	0.0501569	-0.182798	-0.0614446	0.0591609	-0.898073	0.0156257	-0.554351	-0.839435	0.456847	0.288308	-1.31317	-0.839805	-0.586911	-0.834187	0.802137	1.70911	-0.290078	-0.391631	-0.860136	-0.658103	-1.54485	-1.13563	-0.700421	0.0871994	-0.371887	0.512423	-0.860086	-0.539903	0.749357
-0.677301	-1.24546	-1.43526	-0.678567	-0.0556617	-0.118082	-0.898131	0.264729	0.572135	-0.833293	-0.531107	-0.822251	0.545104	1.73241	0.491818	-0.198144	-1.11478	-1.33109	-0.362328	-1.05522	0.439221	-0.0736265	-0.336682	-0.0338075	0.369719	-0.841464	0.108142	-0.462938	-0.614086	0.477157	0.10164	-1.4163	-0.504772	-0.393305	-1.14117	1.02014	1.99997	-0.359024	-0.465257	-0.761667	-0.916409	-0.81339	-1.28013	-0.317463	-0.185501	-0.127026	0.343907	-1.11356	-0.153355	0.658961
-0.770199	-0.999834	-1.43254	-0.803116	0.548531	-0.42024	-1.03065	0.327758	0.172271	-0.742594	-1.15468	-1.09285	0.322349	1.73716	0.41521	0.0381197	-1.54545	-0.738577	-0.440567	-0.837647	0.456135	0.052949	-0.414537	0.147248	0.58802	-0.901698	0.0889827	-0.440998	-0.308966	0.503399	-0.209141	-1.37632	-0.408875	-0.113453	-1.3442	1.02773	1.95847	-0.384606	-0.57943	-0.435719	-1.1742	-0.182752	-1.35896	0.0326986	-0.42924	0.177674	0.16126	-1.2556	0.212551	0.422616
-1.04892	-0.654548	-1.21861	-0.75906	1.23575	-0.549074	-1.06515	0.508947	-0.431242	-0.571205	-1.64062	-0.873136	0.0231319	1.58613	0.0939418	0.221453	-1.77668	0.00695332	-0.59202	-0.729925	0.655324	0.221564	-0.371551	0.450822	0.672029	-1.04566	-0.0348387	-0.580127	-0.0272195	0.324563	-0.579318	-1.01975	-0.514535	-0.0128209	-1.29453	0.732375	1.56325	-0.252582	-0.596062	0.0599741	-1.16549	0.297879	-1.25324	0.284332	-0.620809	0.193581	0.0511719	-1.25373	0.616511	0.255868
-1.44581	-0.339104	-0.954746	-0.580216	1.72685	-0.654665	-0.922835	0.550711	-0.879506	-0.572651	-1.79099	-0.224451	-0.283181	1.28695	-0.245306	0.285812	-1.66103	0.650477	-0.836829	-0.82478	0.893093	0.358053	-0.311458	0.721521	0.634154	-1.23699	-0.0475367	-0.839553	0.175957	-0.0651546	-0.640658	-0.630777	-0.842393	-0.138841	-0.951052	0.266065	1.00003	-0.113031	-0.330769	0.477917	-1.0077	0.692112	-1.12138	0.541548	-0.722329	-0.0699139	0.03299	-1.15896	0.818191	0.211442
-1.75681	-0.0405939	-0.692354	-0.470847	1.89217	-0.55368	-0.883005	0.374206	-1.03312	-0.722126	-1.58013	0.377033	-0.471501	0.784899	-0.240379	0.275735	-1.34094	1.00539	-1.08984	-0.716028	1.13681	0.549412	-0.307447	0.859589	0.572818	-1.38525	0.0913701	-1.19692	0.185738	-0.422169	-0.210599	-0.334427	-0.862336	-0.319308	-0.509284	-0.238106	0.519258	-0.0535945	0.151728	0.647805	-0.734375	1.03429	-1.05015	0.875504	-0.694375	-0.625497	0.157614	-1.02594	0.761536	0.273643
-1.76806	0.353568	-0.461785	-0.284826	1.81529	-0.239986	-0.95616	0.0293773	-0.977013	-0.846714	-1.3352	0.824492	-0.445342	0.225196	-0.197692	0.136643	-1.12307	1.04168	-1.32812	-0.488381	1.18328	0.693645	-0.438006	0.841501	0.50631	-1.40731	0.25904	-1.30651	-0.0391326	-0.633556	0.244185	-0.204844	-0.224465	-0.289701	-0.0979303	-0.7173	0.225456	0.278188	0.543115	0.569048	-0.465177	1.13566	-0.971217	1.19855	-0.548119	-1.05971	0.298213	-1.02455	0.486693	0.726632
-1.63512	0.698866	-0.201667	-0.0116855	1.67141	-0.000292984	-0.865609	-0.206507	-0.807189	-0.93471	-1.06031	1.05143	-0.342396	-0.299413	-0.423135	0.273263	-1.03706	0.823178	-1.50914	-0.328939	1.07933	0.737602	-0.630878	0.626866	0.382931	-1.38111	0.488795	-1.23831	-0.380237	-0.401266	0.41899	-0.247335	0.832777	0.0257021	0.239136	-0.745011	0.224553	0.536062	0.54984	0.463	-0.309832	1.02573	-0.814605	1.35034	-0.350466	-0.805166	0.228505	-1.24124	0.0261691	1.26499
-1.503	0.852256	0.354773	0.191476	1.6269	0.268313	-0.514613	-0.192069	-0.826715	-0.591611	-0.817458	1.16336	-0.262792	-0.637661	-0.459591	0.610932	-1.07785	0.700486	-1.58686	-0.255708	0.901552	0.710905	-0.726215	0.227872	0.464532	-1.33061	0.6691	-1.15052	-0.701779	0.105642	0.293021	-0.23619	1.80512	0.497066	0.416365	-0.334976	0.524881	0.668139	0.167151	0.588358	-0.254846	0.676709	-0.579178	1.34861	-0.184817	-0.372749	-0.0698024	-1.58654	-0.44571	1.48522
-1.49205	0.811002	0.959957	0.273117	1.82947	0.495476	-0.320489	-0.0453347	-1.07978	0.143539	-0.54957	1.2271	-0.239992	-0.848429	-0.333159	0.803292	-1.15729	0.859506	-1.25785	-0.275724	0.730095	0.689621	-0.467637	-0.221896	0.575143	-1.24721	0.673916	-1.07344	-1.03756	0.443812	-0.0118299	-0.273186	2.38287	0.62606	0.196881	0.189089	0.810238	0.608414	-0.450045	1.09278	-0.144282	0.586156	-0.453786	1.62153	-0.197545	-0.136487	-0.380608	-1.87737	-0.649807	1.32772
-1.63713	0.490355	1.30425	0.262574	2.00588	0.492476	-0.373582	0.0628122	-1.32365	1.02147	-0.242697	1.2955	-0.0749544	-0.966346	-0.287295	0.762249	-1.24398	1.01916	-0.660359	-0.378347	0.52407	0.626724	0.190549	-0.491712	0.529272	-1.25624	0.593587	-0.989174	-1.18529	0.87317	-0.296725	-0.43723	2.53068	0.585621	-0.0329016	0.695051	0.741867	0.336629	-1.01808	1.72673	0.0374407	0.612264	-0.595335	1.87139	-0.3286	-0.0719369	-0.50793	-1.63819	-0.64375	0.801237
-1.68697	0.135259	1.34389	0.233655	2.08595	0.107686	-0.615559	0.0827032	-1.31992	1.82631	-0.0142028	1.19271	0.229465	-1.05458	-0.207893	0.614617	-1.18907	1.10793	-0.110455	-0.540257	0.199587	0.475734	0.999034	-0.495859	0.576887	-1.44435	0.507573	-0.896088	-1.03693	1.06576	-0.62634	-0.650408	2.07085	0.688702	-0.0874186	1.01074	0.319701	-0.083519	-1.32715	2.08827	0.245985	0.608601	-0.927651	1.75923	-0.564398	-0.0599452	-0.513198	-1.14995	-0.254279	0.0434952
-1.61897	0.0330036	1.01684	0.126825	1.97197	-0.335356	-0.902402	0.0806572	-1.25953	2.26081	0.0286184	0.932144	0.435693	-1.09229	-0.108655	0.305303	-0.987249	0.973364	0.210335	-0.764219	-0.129908	0.168217	1.65059	-0.420964	0.73143	-1.69384	0.436275	-0.789359	-0.844556	0.902437	-0.898921	-0.481689	1.12128	0.534107	-0.0425555	1.13813	-0.173765	-0.591285	-1.37913	1.92396	0.334294	0.523683	-1.05382	1.34694	-0.768582	-0.0577162	-0.568807	-0.760648	0.194396	-0.590174
-1.41552	0.148723	0.40419	-0.15394	1.60812	-0.375329	-1.07336	0.104418	-0.95066	2.12859	-0.145795	0.639579	0.621709	-1.08548	-0.0594579	-0.19934	-0.755509	0.619124	0.236503	-1.08333	-0.278498	-0.303095	1.94421	-0.500353	0.936646	-1.7798	0.479299	-0.523127	-0.74961	0.86953	-1.05949	-0.105231	-0.0390179	0.320772	-0.000516995	1.12455	-0.348617	-1.10053	-1.30867	1.20488	0.262849	0.242107	-1.0056	0.829335	-0.973891	0.315024	-0.745594	-0.486187	0.492807	-0.880587
-0.979976	0.368884	-0.247672	-0.61758	1.38242	-0.344581	-1.00862	0.218382	-0.58307	1.47698	-0.418353	0.362274	0.746589	-1.14993	-0.217717	-0.639629	-0.63893	0.21474	0.0605871	-1.46993	0.0867009	-0.758963	1.82139	-0.679379	1.21026	-1.37825	0.687863	-0.217939	-0.796526	0.763171	-1.28766	0.212811	-1.0199	0.0367991	-0.114729	1.05727	-0.368047	-1.33004	-0.892975	0.247798	0.137138	-0.0862173	-0.753016	0.630032	-1.11712	0.772527	-0.838042	-0.345402	0.584298	-0.963634
-0.390504	0.492549	-0.553745	-1.14102	1.09106	-0.391842	-0.866444	0.336634	-0.270534	0.490774	-0.559119	0.15558	0.780153	-1.25183	-0.462577	-0.771526	-0.675969	-0.134881	-0.12489	-1.75023	0.827683	-0.99869	1.42794	-0.594327	1.59667	-0.654173	1.03425	0.0762972	-0.896261	0.496131	-1.52435	0.476886	-1.43387	-0.193185	-0.455211	1.00751	-0.46721	-1.13424	-0.297594	-0.372619	0.247298	-0.422031	-0.524241	0.663545	-1.34843	0.877403	-0.633628	-0.19273	0.437228	-0.876389
0.00258429	0.553943	-0.561837	-1.55018	0.680651	-0.417407	-0.774342	0.292262	0.0522314	-0.373243	-0.563733	0.118398	0.659836	-1.39537	-0.602019	-0.728777	-0.727134	-0.414579	-0.181278	-1.843	1.36906	-1.10151	0.959588	-0.242133	2.1354	-0.0224917	1.31432	0.421644	-0.919758	0.348371	-1.57062	0.488512	-1.43373	-0.496907	-0.74551	0.879864	-0.41128	-0.719664	0.106027	-0.946901	0.470246	-0.772703	-0.589212	0.85353	-1.27416	0.66338	-0.404662	-0.140301	0.338424	-0.757122
0.00611241	0.592068	-0.503205	-1.73723	0.329862	-0.213912	-0.769626	0.182866	0.36805	-0.889263	-0.547186	0.112015	0.458861	-1.52855	-0.595848	-0.908805	-0.643831	-0.563261	-0.234533	-1.80962	1.50962	-1.21822	0.588758	0.118887	2.67785	0.484523	1.39703	0.661082	-0.824137	0.437368	-1.37832	0.347447	-1.15082	-0.615222	-0.72321	0.579346	-0.276266	-0.318179	0.115921	-1.09112	0.65073	-0.970965	-0.959037	1.17735	-1.04844	0.283172	-0.235323	-0.33367	0.587152	-0.59099
-0.301134	0.664948	-0.408218	-1.59052	-0.0489249	0.37581	-0.781737	0.200374	0.657959	-1.28729	-0.566491	-0.0064016	0.376719	-1.47984	-0.513621	-0.985674	-0.464343	-0.734262	-0.245629	-1.59074	1.25138	-1.17542	0.383186	0.422448	3.08218	0.845146	1.23715	0.672084	-0.674359	0.78515	-1.10042	0.320546	-0.742488	-0.458696	-0.577614	0.266669	0.130628	-0.157072	-0.0356536	-0.73575	0.787875	-0.908426	-1.5573	1.42716	-1.07259	0.00203753	-0.200703	-0.747846	0.933563	-0.444226
-0.356612	0.82287	-0.370933	-1.15505	-0.456079	1.03054	-0.846777	0.771759	1.04487	-1.30313	-0.712939	-0.203141	0.466403	-1.15594	-0.475665	-0.568319	-0.29736	-0.794681	-0.334483	-1.22881	0.781341	-0.927723	0.241859	0.463654	3.53447	0.839171	0.989609	0.433186	-0.494261	1.25834	-0.630161	0.402726	-0.429428	-0.0371006	-0.29784	-0.0518713	0.578273	-0.216859	-0.187552	-0.440117	0.831223	-0.708866	-1.88917	1.48616	-1.33447	-0.110325	-0.222585	-1.07145	1.093	-0.227134
-0.216423	1.33299	-0.382187	-0.688	-0.840999	1.44268	-0.725221	1.66903	1.55753	-0.963873	-0.928935	-0.0493776	0.531865	-0.751824	-0.576669	-0.0964342	-0.289111	-0.707201	-0.510538	-0.791514	0.201392	-0.510581	0.0692634	0.355905	3.85806	0.526648	0.913848	0.253184	-0.231408	1.61275	-0.00605746	0.397201	-0.26719	0.248477	0.130445	-0.293321	0.910465	-0.398064	-0.255585	-0.429805	0.708538	-0.534211	-1.8439	1.29565	-1.08858	-0.124422	-0.137256	-1.10239	1.16101	0.0122233
-0.121788	2.03334	-0.539939	-0.36468	-1.02109	1.44097	-0.207098	2.49012	2.07597	-0.521036	-0.940267	0.621541	0.554585	-0.400417	-0.865431	0.310511	-0.445372	-0.61387	-0.693393	-0.385756	-0.289355	-0.211462	-0.231816	0.628468	4.02076	0.284496	0.879887	0.429858	-0.0208989	1.68494	0.758911	0.251198	-0.212731	0.419328	0.494105	-0.379092	1.16988	-0.6889	0.0564626	-0.0513101	0.434204	-0.524579	-1.81139	0.740326	-0.359783	-0.0589005	0.295703	-0.973414	1.32887	0.304546
-0.114463	2.62839	-0.738081	-0.268513	-0.861347	1.08745	0.328332	3.01022	2.56231	-0.150325	-0.66669	1.43535	0.77529	-0.0953613	-1.30017	0.543443	-0.522632	-0.595841	-0.729975	-0.111271	-0.641815	-0.253504	-0.636237	0.821537	4.07353	0.247779	0.824795	0.860551	-0.00911288	1.54483	1.35093	-0.0132369	-0.0422611	0.2985	0.605178	-0.275257	1.74392	-0.733257	0.32947	0.501176	0.0743249	-0.787271	-1.84187	0.0319364	0.116491	-0.0400006	0.64447	-0.819968	1.35935	0.624859
-0.212724	2.91658	-1.07028	-0.454969	-0.687614	0.632672	0.77747	3.22183	3.00245	0.104609	-0.197837	2.02499	1.22922	0.267234	-1.66988	0.541914	-0.399471	-0.653356	-0.644566	-0.0548515	-0.786894	-0.629549	-1.12122	0.822317	3.90327	0.227782	0.674142	1.25675	-0.0490857	1.35209	1.55021	-0.293894	0.29774	-0.205745	0.31857	-0.176566	2.33314	-0.361296	0.313773	0.723253	-0.2206	-0.956702	-1.92299	-0.461959	0.253654	-0.184725	0.586717	-0.624889	1.25127	0.781214
-0.350768	3.07165	-1.10546	-0.85146	-0.510943	0.310063	1.29906	3.45444	3.28815	0.108345	0.474989	2.20994	1.61635	0.732838	-1.83345	0.406986	-0.0801342	-0.865238	-0.496287	-0.14112	-0.708654	-0.782101	-1.2556	0.585469	3.70072	0.171413	0.445541	1.33947	-0.135609	1.43281	1.27875	-0.517256	0.808554	-0.939798	-0.348016	-0.16911	2.78735	0.178265	0.283001	0.422261	-0.456477	-0.837679	-1.57585	-0.576669	0.0607714	-0.192115	0.378099	-0.37227	1.01267	0.65255
-0.453257	3.40542	-0.630148	-0.983524	-0.376783	0.314517	1.86533	3.87163	3.31149	-0.112456	1.24709	2.18084	1.77796	1.09879	-1.76625	0.359115	0.447445	-0.863443	-0.226009	-0.310375	-0.664954	-0.911776	-1.01947	0.146244	3.88127	-0.00282939	0.273231	1.10476	-0.330076	1.66819	0.654489	-0.639738	1.06846	-1.07386	-1.19835	-0.253168	3.13085	0.576848	0.251963	0.390496	-0.695247	-0.653099	-0.976294	-0.338757	-0.010401	-0.261372	0.36365	-0.194866	0.601248	0.465947
-0.461952	3.87781	-0.353936	-1.02888	-0.247575	0.730701	2.4606	4.07336	3.18433	-0.494705	1.85635	2.12737	1.90805	1.21042	-1.54435	0.480752	0.948613	-0.82865	0.023435	-0.483677	-0.661291	-1.20157	-0.780816	-0.277277	4.03635	-0.227456	0.194526	0.716749	-0.454981	1.85656	0.278205	-0.580895	1.00589	-0.833185	-1.73596	-0.0200455	3.72723	0.606352	0.012932	1.01762	-1.01315	-0.465832	-0.448618	0.0635924	0.349102	-0.607354	0.507757	-0.19015	0.0259653	0.370411
-0.308392	4.11299	-0.29314	-0.974991	-0.0959367	1.25645	2.84664	3.83371	3.11262	-0.993587	2.1359	1.83755	1.83058	1.13214	-1.07682	0.68676	1.18156	-0.690884	0.0433975	-0.712966	-0.634045	-1.42632	-0.491906	-0.370778	3.87485	-0.35544	0.0285428	0.372082	-0.185807	2.11196	0.369858	-0.474575	0.830132	-0.650215	-1.51185	0.612177	4.4858	0.148484	-0.278007	1.29267	-1.27084	-0.415046	-0.28811	0.392724	1.00058	-1.02518	0.665933	-0.322175	-0.368364	0.182974
-0.00864546	3.90326	-0.248505	-0.671669	0.107048	1.49734	2.80987	3.31347	3.16389	-0.903761	2.13726	1.35764	1.79076	1.03023	-0.545659	0.769894	1.06775	-0.520118	-0.145208	-0.827024	-0.585793	-1.58979	-0.254483	-0.170883	3.45031	-0.105109	-0.354664	0.172757	0.26365	2.22398	0.532362	-0.35178	0.898943	-0.420069	-1.20315	1.13966	4.89753	-0.2736	-0.187687	1.38645	-1.42271	-0.395283	-0.508434	0.580381	1.5038	-1.25758	0.703814	-0.489192	-0.80573	-0.00223441
0.389914	3.2012	0.0422208	-0.422192	0.32938	1.26137	2.36881	2.80487	3.29866	-0.732327	1.89193	0.765734	2.3219	0.866032	-0.0933416	0.5848	0.848128	-0.51831	-0.403865	-0.948717	-0.482306	-1.42504	-0.152975	0.145399	2.91578	0.450871	-0.730327	-0.0261629	0.591335	2.37131	0.4899	-0.386928	1.13803	-0.309535	-1.208	1.70503	4.93999	0.159067	0.221231	1.36561	-1.36215	-0.572363	-0.896241	0.487934	1.69973	-1.17782	0.414364	-0.62456	-1.26194	-0.117522
0.754457	2.83658	0.674199	-0.433507	0.391129	0.641009	1.88272	2.4683	3.51482	-0.833192	1.50772	0.182816	2.69677	0.556585	0.31508	0.147145	0.921221	-0.599612	-0.550381	-1.01084	-0.337636	-1.22365	-0.133073	0.257062	2.48366	1.0413	-0.738476	-0.175222	0.853788	2.72644	0.157145	-0.698031	1.18096	-0.435038	-1.45431	2.11391	4.65816	0.46395	0.495461	0.988363	-0.859393	-0.813432	-0.693647	0.129154	1.5588	-0.957215	0.106467	-0.754353	-1.55156	-0.33207
1.0744	2.85439	1.20969	-0.691048	0.0890446	-0.0876472	1.54373	2.32869	3.82283	-1.06799	1.12493	-0.23329	2.59431	0.119616	0.483917	-0.476781	1.22828	-0.740187	-0.537432	-0.935737	0.105988	-1.20619	0.15299	-0.000853281	2.07593	1.3849	-0.278213	-0.0960958	0.950435	3.14596	-0.19387	-0.904809	0.828554	-0.495463	-1.30786	2.40276	4.04755	0.322037	0.419804	0.26703	-0.338008	-0.810884	-0.472906	-0.390344	1.24006	-0.850784	0.109268	-0.816661	-1.6779	-0.575151
1.53388	2.46038	1.52341	-1.07679	-0.569469	-0.673677	1.25783	2.64405	4.19693	-1.19223	0.929722	-0.49481	2.00634	-0.0482891	0.439886	-0.941118	1.31969	-0.949139	-0.388578	-0.720757	0.726217	-1.35515	0.466758	-0.407873	1.71747	1.32596	0.304778	-0.143558	0.959934	3.26052	-0.418606	-0.764194	0.173385	-0.142334	-0.738564	2.90218	3.07056	-0.289719	0.136471	-0.291469	-0.0706193	-0.688371	-0.291469	-0.879602	0.902584	-0.914457	0.191706	-0.985991	-1.53511	-0.757639
1.83605	1.64144	1.35909	-0.922299	-1.17482	-1.0271	0.890194	2.96184	4.43665	-0.898939	0.804831	-0.661836	1.15802	0.193655	0.41301	-0.938666	1.5713	-1.00294	-0.26708	-0.423306	1.25813	-1.42589	0.639995	-0.582534	1.207	0.868863	0.825154	-0.185225	1.08846	2.94809	-0.414718	-0.49979	-0.539995	0.185349	-0.332821	3.59911	1.91843	-0.821854	-0.183851	-0.387288	0.0241278	-0.671366	0.166509	-1.30902	0.746577	-1.06881	0.37808	-1.23835	-1.39871	-0.999302
1.73432	0.568939	0.907708	-0.533154	-1.23183	-1.08499	0.393223	2.93318	4.36529	-0.377271	0.601834	-0.792662	0.285016	0.574588	0.271382	-0.819756	1.55405	-0.697569	-0.413564	-0.226749	1.41561	-1.27385	0.627455	-0.501683	0.933707	0.328869	1.1454	-0.393771	1.31623	2.28857	-0.492461	-0.297497	-1.06489	0.378112	-0.181566	4.11287	0.741862	-0.917997	-0.436459	-0.546046	0.146484	-0.657882	0.523324	-1.69407	0.441449	-1.2536	0.435575	-1.55185	-1.28549	-1.32355
1.28702	-0.385448	0.4382	-0.421228	-1.19644	-0.926842	0.174257	2.59114	4.04891	-0.00585103	0.352298	-0.906095	-0.324538	0.932785	0.00817882	-0.54786	1.49278	-0.396422	-0.128826	-0.306326	1.07115	-0.980799	0.374255	-0.341181	0.868703	-0.0338945	1.25193	-0.602774	1.40787	1.6022	-0.814151	-0.236689	-1.32433	0.259878	-0.234598	4.46467	-0.16089	-0.304132	-0.848756	-0.599135	0.410282	-0.535724	0.534575	-1.75235	0.231162	-1.3045	0.234017	-1.78504	-1.17638	-1.55327
0.654439	-0.667008	0.015947	-0.366139	-1.27869	-0.80204	0.326746	2.45486	3.75575	-0.00986799	0.088521	-0.941861	-0.623599	1.07349	-0.326673	-0.150022	1.88895	-0.340152	0.223247	-0.399035	0.574925	-0.786869	-0.0798455	-0.113606	0.883741	-0.149113	1.04784	-0.615914	1.33128	1.03166	-1.24527	-0.196887	-1.28666	-0.195851	-0.236948	4.64634	-0.3712	0.063201	-0.820569	-0.426783	0.714633	-0.537549	0.408808	-1.53255	-0.0237136	-1.08444	0.000878836	-1.77328	-1.08097	-1.59693
0.177557	-0.460465	-0.308129	-0.326524	-1.40566	-0.727387	0.538889	2.91423	3.56016	-0.307843	-0.21523	-0.784522	-0.682693	0.934521	-0.707431	0.354868	2.30462	-0.569376	0.242486	-0.21749	0.347868	-0.712907	-0.526768	0.164605	1.0223	-0.0347319	0.659021	-0.45592	1.14607	0.463993	-1.11672	-0.174337	-0.973834	-0.786936	0.259567	4.4068	-0.15533	-0.0617464	-0.126094	-0.460804	0.917442	-0.832232	0.452805	-1.21616	-0.351186	-0.756811	-0.0472285	-1.52438	-1.11911	-1.48057
0.0884066	-0.304354	-0.104286	-0.386536	-1.35295	-0.617377	0.833945	3.14873	3.35643	-0.151997	-0.562718	-0.461181	-0.500856	0.710102	-0.993905	0.740189	2.38503	-0.980511	-0.0540578	-0.205165	0.446463	-0.744309	-0.746249	0.32741	1.12899	0.362845	0.0484438	-0.432375	0.911739	-0.0490181	-0.380401	-0.229101	-0.541461	-0.864583	0.827452	3.7715	0.0151681	-0.419317	0.361308	-0.859133	1.05529	-1.19103	0.629645	-0.934372	-0.652897	-0.413005	0.0914886	-1.12994	-1.22735	-1.29115
0.237704	-0.315796	0.044102	-0.489693	-0.985188	-0.471045	0.944484	2.82674	3.03405	0.472616	-0.894101	-0.158331	-0.38245	0.564071	-1.12393	0.887924	2.26778	-1.11615	-0.593524	-0.240394	0.555821	-0.176683	-0.838466	0.362792	1.06847	0.895384	-0.270686	-0.57812	0.572343	-0.340188	0.277265	-0.40542	-0.205764	-0.753332	1.05218	2.89888	0.0389272	-0.851755	0.537063	-1.068	1.06289	-1.23006	0.735691	-0.792283	-0.785923	-0.0849445	0.327099	-0.677229	-1.20841	-1.03809
0.519035	-0.333831	-0.145667	-0.388819	-0.330116	-0.53271	0.866939	1.99717	2.45695	0.930903	-1.09677	0.0917953	-0.47588	0.29569	-1.15093	0.946991	2.07248	-1.04032	-1.26374	-0.316823	0.436234	0.574014	-1.00559	0.353884	0.822165	1.30516	-0.346931	-0.763495	0.110455	-0.591359	0.589331	-0.673005	-0.0167956	-0.7343	0.861138	2.08449	0.17079	-1.1819	0.304433	-1.0175	1.15774	-0.972238	0.666773	-0.566937	-0.730597	0.163525	0.556482	-0.247071	-1.24181	-0.721233
0.679297	0.0638951	-0.540548	-0.31357	0.224852	-0.755281	0.643111	0.999454	1.72795	1.00432	-1.12284	0.313157	-0.689054	-0.167221	-0.830613	0.927142	1.71057	-0.915176	-1.54829	-0.21249	0.250459	0.934397	-1.10187	0.335414	0.56047	1.5075	-0.460366	-1.01631	-0.341638	-0.811998	0.529316	-0.769473	0.104448	-0.85763	0.289113	1.4279	0.427631	-1.03931	-0.163663	-1.02778	1.09909	-0.540849	0.447248	-0.0593227	-0.701417	0.201388	0.707122	0.0473244	-1.28293	-0.46098
0.624976	0.66365	-0.871386	-0.408381	0.432476	-1.09828	0.335184	0.14526	1.00063	0.648083	-1.08301	0.629419	-0.723687	-0.691214	-0.194659	0.800061	1.15192	-0.670721	-1.21142	0.0380069	0.216681	0.895842	-1.06941	0.217443	0.389465	1.60465	-0.583604	-0.836668	-0.49714	-0.968368	0.328827	-0.586364	0.231683	-1.11194	-0.395339	1.08234	0.599479	-0.328165	-0.739417	-0.850522	0.765075	-0.182841	0.190807	0.345929	-0.888602	0.0169474	0.672929	0.186703	-1.01347	-0.399361
0.173723	1.20995	-0.989626	-0.631285	0.142679	-1.11579	-0.071108	-0.345904	0.399182	0.0899111	-0.907236	0.966943	-0.341507	-1.108	0.451082	0.760662	0.48226	-0.496022	-0.801842	0.0433596	0.329824	0.415189	-0.989817	0.114817	0.256926	1.52009	-0.752154	-0.491686	-0.4078	-1.11507	0.206157	-0.141642	0.108954	-1.31215	-0.928688	0.856172	0.633509	0.46445	-1.12409	-0.498694	0.351606	-0.0311693	-0.0594023	0.442645	-1.10497	-0.176965	0.618281	0.257762	-0.872525	-0.468086
-0.370119	1.50985	-1.02608	-0.752128	-0.0271993	-0.942878	-0.0902353	-0.590334	-0.108345	-0.405763	-0.576197	1.22764	0.0664327	-1.32554	0.992085	0.897942	0.17945	-0.548665	-0.449183	-0.267609	0.422858	-0.234029	-0.752578	0.114112	0.00295828	1.24242	-0.998643	-0.390859	-0.35922	-1.16848	-0.0806887	0.158087	-0.1971	-1.06189	-1.33977	0.607137	0.447897	1.23712	-1.034	-0.129719	0.0173596	-0.0144492	-0.299826	0.15629	-0.977173	-0.204295	0.40401	0.207419	-0.78552	-0.581911
-0.344467	1.60779	-1.12958	-0.701162	0.23312	-0.786549	0.0482182	-0.596363	-0.543239	-0.416459	-0.211848	1.29942	0.2386	-1.30273	1.30308	0.984235	0.0619335	-0.673941	-0.254057	-0.763527	0.345031	-0.828511	-0.448741	0.144614	-0.315201	0.774384	-1.13018	-0.428581	-0.5038	-0.935339	-0.276253	0.128802	-0.603408	-0.776644	-1.17615	0.429918	0.317907	1.80541	-0.680899	0.0126844	-0.127032	-0.12646	-0.46642	-0.32788	-0.607317	-0.178366	-0.00795975	0.243281	-0.637743	-0.738322
-0.276385	1.49263	-1.20859	-0.624054	0.453355	-0.676421	0.102322	-0.583231	-0.762978	-0.185765	-0.0480952	1.16702	0.236913	-1.14577	1.32924	0.907874	-0.0177072	-0.630693	-0.0965449	-0.976063	0.0673898	-1.08014	-0.281604	0.228676	-0.596335	0.470901	-1.13982	-0.59534	-0.796734	-0.580732	-0.12561	-0.119997	-0.615311	-0.615585	-0.714068	0.282753	0.319425	2.10142	-0.486981	0.0306641	-0.0510587	-0.300578	-0.483952	-0.563783	-0.250892	-0.108913	-0.3651	0.311699	-0.568506	-0.940814
-0.459636	1.42997	-1.18119	-0.551896	0.629576	-0.739055	-0.033158	-0.692953	-0.921322	0.078006	-0.218334	0.812717	0.165799	-0.741248	1.10275	0.754415	-0.052315	-0.530932	-0.0442114	-0.761072	-0.236712	-1.22617	-0.173367	0.28011	-0.805615	0.397257	-1.12928	-0.460786	-1.07562	-0.242028	0.218966	-0.429886	-0.35624	-0.654575	-0.311502	0.26093	0.638015	2.1255	-0.558528	0.000420259	0.214466	-0.51698	-0.379852	-0.464103	-0.015457	0.0814039	-0.44467	0.207628	-0.570151	-1.10197
-0.862075	1.31309	-1.13856	-0.55109	0.56284	-1.0201	-0.542544	-0.891116	-1.15609	0.204825	-0.622635	0.343514	0.0375944	-0.173067	0.766542	0.534229	-0.151654	-0.441637	-0.126768	-0.397338	-0.0593082	-1.29415	0.133009	0.362167	-0.986873	0.212433	-1.00314	-0.233224	-1.00068	0.0178435	0.639353	-0.672083	-0.155596	-0.891284	-0.0414482	0.400201	0.922483	1.79025	-0.625285	0.116451	0.510419	-0.518515	-0.398779	-0.333414	0.0335457	0.260798	0.0129017	0.0164948	-0.446729	-1.22773
-1.2843	0.952475	-1.0753	-0.487549	0.2981	-1.41975	-0.937419	-1.01732	-1.40263	0.350238	-0.99101	0.00449203	-0.20626	0.294413	0.318094	0.199448	-0.132883	-0.0718971	-0.323841	0.0973805	0.365137	-1.18098	0.507129	0.738149	-1.05949	-0.0231655	-0.888672	0.032342	-0.609031	0.286001	0.804275	-0.752365	0.0821257	-0.882249	-0.0486973	0.570824	0.982292	1.28566	-0.782462	0.347683	0.621657	-0.232713	-0.588196	-0.364709	0.0916616	0.171681	0.439987	-0.454037	-0.293583	-1.06853
-1.50422	0.554587	-1.02281	-0.46777	0.228118	-1.66103	-0.747931	-1.09644	-1.46174	0.549301	-1.13877	-0.35016	-0.480962	0.639184	-0.151787	-0.0631501	0.144683	0.419989	-0.540112	0.473229	0.612999	-1.14056	0.599167	0.884771	-1.02625	-0.175486	-0.877291	0.291166	-0.324378	0.30679	0.598036	-0.970254	0.298725	-0.439805	-0.256632	0.750665	0.923204	0.593069	-0.930025	0.49894	0.636703	0.0417003	-0.81703	-0.555934	0.0769305	0.0599257	0.81103	-1.05874	-0.198967	-0.784543
-1.43438	0.269062	-1.0097	-0.415233	0.252424	-1.71395	-0.370634	-1.16891	-1.27616	0.498509	-1.12657	-0.581897	-0.759011	0.887672	-0.451378	-0.267271	0.745725	0.780566	-0.723922	0.662132	0.603236	-1.07188	0.516666	0.795532	-0.9202	-0.083873	-0.808578	0.405206	-0.30655	0.0654233	0.178006	-1.39874	0.455299	-0.201324	-0.672897	0.788391	0.811726	0.370629	-0.854483	0.396306	0.545665	0.0950386	-0.913488	-0.886816	-0.207246	0.0230917	0.911934	-1.55739	-0.285057	-0.413877
-1.06244	0.118472	-0.888496	0.0101027	0.374204	-1.56827	-0.0400314	-1.30871	-0.940012	0.16901	-1.06638	-0.453406	-0.947411	1.07027	-0.561583	-0.459299	1.51282	0.909046	-0.665963	0.658776	0.27102	-1.0552	0.303358	0.67546	-0.627115	0.159988	-0.713441	0.185321	-0.424505	-0.360966	0.0646189	-1.63854	0.451729	-0.233556	-0.918892	0.819021	0.565214	0.4754	-0.703465	0.161805	0.286289	0.038709	-1.13994	-1.31035	-0.638472	-0.0489251	0.650622	-1.70559	-0.275612	0.0720454
-0.625799	-0.0612075	-0.670078	0.598384	0.377594	-1.33534	0.0695008	-1.6019	-0.73874	-0.123843	-1.02305	-0.302008	-0.990294	1.12989	-0.336479	-0.705879	2.12298	0.883995	-0.554234	0.399529	-0.134757	-1.08371	-0.00387368	0.584716	-0.199087	0.416535	-0.700125	-0.110212	-0.430962	-0.698841	0.489296	-1.48265	0.242758	-0.489542	-1.14611	0.766409	0.414939	0.364998	-0.558873	-0.0857706	-0.0152653	-0.0122097	-1.4896	-1.62007	-0.91456	-0.0490269	0.513908	-1.5337	-0.0713052	0.371727
-0.152983	-0.0596627	-0.628747	0.920767	0.230965	-1.01197	0.0895899	-1.76036	-0.667533	-0.310578	-0.982248	-0.162799	-0.927198	1.01397	-0.0762443	-0.975832	2.37183	0.97164	-0.544729	-0.0285553	-0.360068	-1.13204	-0.324819	0.499503	0.123081	0.607082	-0.730918	-0.331272	-0.35755	-0.964873	0.86896	-1.05517	-0.0218201	-0.803278	-1.24204	0.366363	0.379515	0.22177	-0.499671	-0.261439	-0.246364	0.151969	-1.69335	-1.37441	-1.00709	-0.0281933	0.752416	-1.15775	0.0756821	0.389744
0.302913	0.202864	-0.594694	0.811351	-0.00590036	-0.643476	0.197378	-1.72591	-0.728065	-0.453486	-0.83323	0.00862989	-0.843725	0.748452	0.114064	-1.25059	2.14241	0.79294	-0.589939	-0.439089	-0.56552	-1.14246	-0.441633	0.440312	0.213358	0.843501	-0.429767	-0.419867	-0.226533	-1.17626	0.890212	-0.783148	-0.264448	-1.12964	-1.18367	-0.200785	0.783725	0.130306	-0.473136	-0.378476	-0.442385	0.338729	-1.76834	-0.814807	-1.04747	-0.174806	0.920263	-0.624693	0.011761	0.172469
0.564103	0.413445	-0.422832	0.384798	0.0122853	-0.359088	0.398798	-1.56612	-0.855845	-0.348707	-0.566955	0.0726905	-0.668685	0.489724	0.272151	-1.35189	1.51385	0.358782	-0.488218	-0.44764	-0.516828	-1.12973	-0.488228	0.495528	0.13882	1.07496	-0.0399639	-0.299737	-0.0910093	-1.22512	0.482841	-0.747102	-0.48101	-1.35146	-1.17965	-0.645539	1.38649	0.104205	-0.500373	-0.58884	-0.46595	0.438778	-1.65463	-0.408785	-1.00776	-0.20163	0.945375	-0.128574	-0.195755	-0.0936012
0.438892	0.529292	-0.538014	-0.013537	0.355545	-0.184428	0.571899	-1.41216	-0.882981	-0.122026	-0.25151	0.187431	-0.428888	0.490632	0.444327	-1.35482	0.748318	0.114373	-0.276067	-0.049929	-0.175828	-1.08725	-0.648729	0.505547	0.164175	1.21234	0.0934322	-0.132534	-0.0319675	-1.20057	-0.0753724	-0.817652	-0.727547	-1.40335	-1.2455	-0.72391	1.68592	0.0793501	-0.490222	-0.847479	-0.0941712	0.330871	-1.42022	-0.158704	-0.862782	-0.304677	0.818681	0.101804	-0.337519	-0.213608
0.0663639	0.495493	-0.958418	-0.147356	0.571229	-0.226033	0.609759	-1.40151	-0.932226	0.121129	0.00886671	0.263942	-0.210612	0.656361	0.521493	-1.21755	0.241687	-0.0628325	0.245793	0.437606	0.13127	-0.893166	-0.878226	0.233224	0.0762384	1.10173	-0.0143025	0.0346536	0.0311011	-0.93892	-0.450777	-0.712342	-0.920989	-1.35296	-1.2111	-0.545157	1.63638	0.143192	-0.414218	-1.06734	0.318569	0.0563779	-1.12991	-0.0569807	-0.63304	-0.499067	0.722353	-0.0272491	-0.184299	-0.133767
-0.381918	0.337201	-1.53092	-0.0507582	0.513987	-0.075352	0.447194	-1.40522	-0.802986	0.273385	0.180079	0.339883	-0.00736904	0.773975	0.369181	-0.971437	0.115131	-0.371388	0.651746	0.783359	0.383238	-0.427036	-0.973538	-0.232249	-0.216837	0.664584	0.00792677	0.0909766	0.289476	-0.609588	-0.651715	-0.305957	-0.981093	-1.26482	-0.979012	-0.329839	1.37903	0.28399	-0.305494	-1.28196	0.62762	-0.336913	-0.857497	-0.00679015	-0.309823	-0.624457	0.740439	-0.195118	0.198681	0.0178523
-0.570107	0.0176544	-1.92624	0.132409	0.105823	0.0532533	0.360607	-1.30424	-0.544367	0.249756	0.312303	0.502217	0.12621	0.96116	-0.065636	-0.818931	0.106216	-0.706238	0.700749	0.76173	0.511051	0.120735	-0.89634	-0.732704	-0.578742	0.0872209	0.190133	0.0403013	0.67276	-0.40203	-0.666827	0.23345	-0.892849	-1.00236	-0.644532	-0.248021	1.33118	0.413306	-0.257971	-1.22376	0.713685	-0.810696	-0.503217	-0.0830016	0.0557249	-0.614518	0.736096	-0.372011	0.45053	0.0917422
-0.516003	-0.155603	-1.90674	0.231954	-0.498431	0.0792145	0.297091	-1.00987	-0.129285	0.126962	0.441264	0.68689	0.0317632	0.82654	-0.645226	-0.698475	0.297569	-1.12932	0.398513	0.395451	0.859443	0.518701	-0.811917	-1.02908	-0.521885	-0.0221287	0.378831	-0.121494	1.11047	-0.253715	-0.592439	0.68245	-0.742384	-0.625457	-0.337583	-0.382904	1.66323	0.331458	-0.322017	-0.996882	0.575894	-1.14177	-0.0346018	-0.0676563	0.39073	-0.395304	0.535115	-0.625654	0.48481	0.11385
-0.565799	-0.134582	-1.47796	0.146017	-1.13647	0.117552	0.265291	-0.601736	0.209846	-0.0531944	0.578431	0.883118	-0.337062	0.359758	-1.22981	-0.512773	0.510618	-1.48509	-0.0882323	-0.0975672	1.22934	0.625988	-0.568003	-1.00771	-0.227616	0.0474705	0.506439	-0.4699	1.50929	-0.162707	-0.593883	1.09841	-0.523254	-0.365038	-0.129765	-0.438305	1.99833	0.0342081	-0.51498	-0.806065	0.368877	-1.20402	0.439982	-0.142512	0.580652	-0.0953012	0.21212	-0.727718	0.308038	0.0991251
-0.686755	-0.172048	-1.04066	-0.141942	-1.52166	0.0408578	0.316501	-0.325481	0.147642	-0.13688	0.701359	0.92659	-0.782724	-0.193379	-1.5357	-0.408231	0.557319	-1.6227	-0.41492	-0.380536	1.229	0.495966	-0.185055	-0.978294	-0.0171352	0.173798	0.439667	-0.714328	1.53173	-0.109268	-0.650234	1.39995	-0.160406	-0.342994	-0.0963603	-0.350276	1.92966	-0.413135	-0.607004	-0.5719	0.346255	-1.06997	0.777409	-0.355115	0.42486	0.127442	-0.164889	-0.494413	0.000793754	-0.0240957
-0.942103	-0.310733	-0.74661	-0.491677	-1.52554	-0.072326	0.604304	-0.281938	-0.0699849	0.0426351	0.815071	0.794838	-0.976071	-0.596729	-1.47991	-0.314138	0.560472	-1.40458	-0.373216	-0.370405	0.900891	0.293104	0.111193	-0.870629	0.0629639	0.325718	0.288658	-0.753403	1.3357	-0.0782222	-0.57358	1.55355	0.204564	-0.530581	-0.0408127	-0.402889	1.49882	-0.648351	-0.555417	-0.316367	0.498154	-0.654609	1.00483	-0.569448	0.0648059	0.132164	-0.458963	0.198035	-0.304003	-0.150214
-1.07688	-0.670818	-0.62363	-0.740163	-1.24247	-0.112848	0.839523	-0.40617	-0.141489	0.445286	0.95634	0.388928	-0.804363	-0.842232	-1.33561	-0.0109599	0.7769	-1.15892	-0.165367	-0.256041	0.341407	0.0806355	0.181113	-0.640142	-0.0975785	0.283223	0.155888	-0.662542	0.909689	-0.075572	-0.425107	1.5296	0.373117	-0.739842	0.0783036	-0.584434	1.14665	-0.732191	-0.309732	-0.221827	0.56317	-0.228978	1.10749	-0.577499	-0.216735	0.122013	-0.664883	0.817333	-0.617446	-0.0566309
-1.19805	-1.22134	-0.620088	-0.825874	-0.838993	0.059228	0.974167	-0.649544	-0.327441	0.994272	1.13855	-0.105827	-0.439646	-1.08527	-1.09661	0.402539	1.25077	-0.907964	0.0591443	-0.231481	-0.220794	-0.197732	0.0549951	-0.404756	-0.36821	0.0555506	-0.0587598	-0.320145	0.230628	-0.115959	-0.299006	1.25935	0.356137	-0.982436	-0.0277627	-0.813062	1.00047	-0.763336	0.0221403	-0.274691	0.602995	0.00578128	1.03543	-0.584083	-0.282026	0.0288427	-0.851179	1.12243	-0.926618	0.107168
-1.26122	-1.8124	-0.785278	-0.652324	-0.622759	0.223977	1.004	-0.822532	-0.669463	1.52811	1.30149	-0.554017	-0.0642204	-1.37377	-0.862094	0.766137	1.61269	-0.749458	0.145322	-0.398165	-0.418734	-0.55337	-0.0559383	-0.117255	-0.647867	-0.100126	-0.328695	0.151532	-0.249418	-0.184486	-0.0135763	0.877158	0.262434	-1.27803	-0.308576	-0.871633	0.961271	-0.952613	0.442152	-0.446888	0.859568	0.094125	0.740908	-0.728222	-0.230366	-0.202293	-1.1865	1.1592	-1.10923	0.120697
-1.17926	-1.94359	-1.00256	-0.642136	-0.491698	0.277577	1.11152	-0.821555	-0.975135	1.78289	1.3562	-0.674155	0.252091	-1.61293	-0.62018	1.03736	1.71886	-0.66254	0.0730324	-0.739496	-0.219784	-0.890763	0.0839976	0.259656	-0.957831	-0.0739186	-0.501063	0.61325	-0.477473	-0.237469	0.16528	0.3474	0.199655	-1.56998	-0.664813	-0.602199	1.06465	-1.16109	0.801278	-0.580281	1.01497	-0.0393038	0.391069	-0.851797	-0.215005	-0.655736	-1.66857	0.922113	-1.15685	-0.0581566
-0.939718	-1.66901	-1.23847	-0.837877	-0.200941	0.119778	1.11685	-0.775983	-1.09958	1.66999	1.25951	-0.716612	0.522677	-1.71974	-0.566894	1.28862	1.54011	-0.701453	-0.0751022	-1.04693	0.0789856	-1.04883	0.404514	0.580807	-1.28587	0.00128103	-0.536566	0.934091	-0.464603	-0.350439	0.358547	-0.112205	0.232024	-1.68484	-0.754525	-0.081138	1.10377	-1.20618	0.931046	-0.631385	1.05759	-0.112288	0.146476	-0.829115	-0.272574	-0.777409	-1.96708	0.610437	-1.11368	-0.240717
-0.604525	-1.39326	-1.33759	-1.12321	0.125913	-0.187385	0.818374	-0.652854	-1.11782	1.25731	1.10973	-0.865535	0.72797	-1.71909	-0.662526	1.40391	1.15409	-0.548468	-0.299549	-1.35735	0.253526	-0.804086	0.641716	0.64883	-1.49788	0.181728	-0.509878	1.06396	-0.504794	-0.499429	0.61008	-0.407839	0.420475	-1.6587	-0.469432	0.334217	0.993727	-0.968067	0.804052	-0.580529	1.00169	-0.103163	-0.0167669	-0.748468	-0.501249	-0.386775	-1.91205	0.448396	-1.15958	-0.419238
-0.23152	-1.08743	-1.31382	-1.42831	0.30668	-0.405572	0.52866	-0.487255	-1.10779	0.67836	1.1518	-0.882528	0.88237	-1.68492	-0.703402	1.26203	0.549117	-0.281226	-0.579801	-1.63085	0.215342	-0.182627	0.726389	0.407425	-1.48506	0.337645	-0.463367	1.13156	-0.678083	-0.567126	0.686666	-0.532629	0.655244	-1.68602	-0.123393	0.539953	0.837551	-0.469174	0.715505	-0.42122	0.916758	-0.0269724	-0.245951	-0.5527	-0.681294	-0.167384	-1.6101	0.3701	-1.12071	-0.411449
-0.0282274	-0.81329	-1.33219	-1.69729	0.452275	-0.682541	0.420019	-0.294059	-1.14842	-0.0471944	1.44889	-0.664775	1.01725	-1.64039	-0.273361	1.0784	-0.176927	-0.0976965	-0.829661	-1.84292	-0.0496274	0.474187	0.647673	-0.0510801	-1.27021	0.394423	-0.47637	1.22298	-0.869061	-0.540759	0.617531	-0.327176	0.872151	-1.62291	0.146922	0.4661	0.814771	-0.0362202	0.515995	-0.0266686	0.713591	0.222977	-0.406346	-0.402433	-0.668562	-0.203329	-1.2634	0.220234	-0.834826	-0.206822
-0.0172028	-0.579635	-1.3914	-1.73858	0.679484	-0.85329	0.460283	-0.118581	-1.24409	-0.526402	1.57648	-0.291824	1.09977	-1.61283	0.561188	0.601748	-0.60784	0.044767	-1.00759	-1.86786	-0.462704	0.925345	0.546867	-0.573354	-1.06206	0.366453	-0.655311	1.22366	-1.15384	-0.489838	0.501968	-0.0504282	0.988815	-1.28823	0.354687	0.267674	0.836115	0.273879	0.227574	0.284045	0.654335	0.563232	-0.114604	-0.385832	-0.532025	-0.485262	-0.734708	-0.0211418	-0.469575	0.236951
-0.0796307	-0.306163	-1.41612	-1.44854	1.09198	-1.00235	0.467348	-0.0725084	-1.27277	-0.594441	1.34863	0.0519159	1.026	-1.48818	1.55721	-0.043095	-0.456109	0.215008	-0.844334	-1.7015	-0.691897	1.03263	0.437909	-1.02935	-0.831406	0.344833	-0.965158	1.06026	-1.35686	-0.518196	0.454777	0.134965	1.05609	-0.909356	0.476125	0.152509	0.788294	0.324486	0.0516676	0.478446	0.555988	0.721611	0.233554	-0.528123	-0.212959	-0.621152	-0.183807	-0.287123	-0.0894533	0.795544
-0.0997114	0.0529189	-1.53589	-0.98504	1.27166	-1.13307	0.410728	-0.225299	-1.12915	-0.574425	0.828474	0.158045	0.802901	-1.02846	2.4748	-0.678745	-0.110213	0.504493	-0.285401	-1.4839	-0.792215	0.80512	0.330519	-1.3006	-0.533649	0.36093	-1.14582	0.667713	-1.44391	-0.599125	0.479982	0.0599947	1.02937	-0.644101	0.428484	0.149157	0.758709	0.188412	0.00501792	0.503594	0.446063	0.600129	0.377135	-0.431948	0.222028	-0.74084	0.319773	-0.496316	0.304113	1.088
-0.236487	0.332872	-1.71899	-0.549222	0.973193	-1.00782	0.294191	-0.411366	-0.902809	-0.425391	0.341559	-0.0366095	0.645087	-0.416141	3.13344	-1.11388	0.282168	0.783826	0.463789	-1.29718	-0.783635	0.415269	0.202963	-1.37216	-0.332422	0.350524	-1.03332	0.393605	-1.25824	-0.566319	0.634887	-0.192719	0.771176	-0.488915	0.30742	0.169574	0.923479	0.128401	0.113849	0.271199	0.699518	0.28348	0.531531	-0.186657	0.665049	-0.936537	0.72379	-0.477636	0.52445	1.07582
-0.402563	0.472456	-1.88587	-0.29197	0.301501	-0.807962	0.23198	-0.537656	-0.652585	-0.225165	0.0299663	-0.516319	0.551928	0.247399	3.38637	-1.14191	0.561517	0.733042	1.01991	-1.24777	-0.530143	-0.0175955	0.0350556	-1.26137	-0.300279	0.187105	-0.715151	0.249983	-0.961787	-0.377585	0.944249	-0.471547	0.249914	-0.492617	0.113083	0.193148	1.13963	-0.0489165	0.250773	-0.118101	1.0692	-0.155489	0.541611	-0.112627	1.11796	-1.27134	1.04819	-0.53483	0.611237	0.875864
-0.495658	0.38983	-1.8432	-0.320809	-0.443187	-0.704005	0.256713	-0.580036	-0.40844	-0.0668343	-0.0643323	-0.890599	0.530504	0.801693	3.14495	-0.922883	0.744938	0.362713	1.23123	-1.37023	-0.233873	-0.385354	-0.150165	-1.19776	-0.406364	0.13589	-0.401709	0.172705	-0.808714	-0.118753	1.27678	-0.309031	-0.183223	-0.58455	-0.110807	0.228293	1.45897	-0.266696	0.301457	-0.310255	1.43455	-0.584221	0.238442	-0.185576	1.48246	-1.55459	1.26511	-0.706474	0.827907	0.761567
-0.489345	0.0164309	-1.16905	-0.588596	-0.80786	-0.678444	0.367736	-0.571266	-0.279165	0.0187692	-0.0629337	-1.17189	0.450507	1.12691	2.61202	-0.561103	0.730177	-0.206737	1.09302	-1.58966	0.061663	-0.644195	-0.0312894	-1.22775	-0.608168	0.213471	-0.25815	0.0858504	-0.632108	0.195663	1.5775	0.135954	-0.392932	-0.722377	-0.363814	0.183304	1.62696	-0.559609	0.237575	-0.303827	1.46584	-0.853026	-0.203482	-0.427987	1.69374	-1.62499	1.34589	-0.967799	0.87143	0.690827
-0.593103	-0.441303	-0.316386	-0.927315	-0.844126	-0.696001	0.426242	-0.611422	-0.299079	0.0483675	-0.205916	-1.50884	0.0974126	1.15964	2.08683	-0.0935565	0.668327	-0.652152	0.959776	-1.75193	0.456735	-0.837962	0.299875	-1.1912	-0.77092	0.312084	-0.274598	-0.0615385	-0.668462	0.578367	1.91233	0.485371	-0.674348	-0.878628	-0.612564	0.0514824	1.46593	-0.847905	0.0344157	-0.316793	1.1701	-0.880825	-0.780444	-0.693792	1.72292	-1.50858	1.29859	-1.29029	0.554741	0.564097
-0.982137	-0.59829	0.444615	-1.12896	-0.798961	-0.615135	0.2665	-0.641672	-0.429173	0.224203	-0.429463	-1.5617	-0.216131	0.901157	1.50668	0.360188	0.58836	-0.89189	0.75206	-1.72731	0.731986	-0.957873	0.660402	-0.917698	-0.812065	0.465334	-0.383022	-0.325629	-0.741615	1.20204	1.96995	0.768642	-0.950734	-1.03661	-0.76738	-0.13228	0.975741	-0.973734	-0.0377915	-0.115015	0.646678	-0.749557	-1.29175	-1.00123	1.5618	-1.1283	1.12164	-1.40556	-0.0587611	0.441872
-1.2475	-0.655762	0.986335	-1.21321	-0.769281	-0.338607	-0.11534	-0.487814	-0.614985	0.568578	-0.56238	-1.26895	-0.417513	0.516087	0.989877	0.564826	0.357001	-0.540229	0.353472	-1.46948	0.825447	-0.874658	0.904594	-0.617036	-0.704891	0.542795	-0.520383	-0.63908	-0.659131	1.74916	1.58416	1.01247	-1.14916	-1.10815	-0.973925	-0.440021	0.220356	-0.854844	0.0546684	0.214828	-0.0679191	-0.484945	-1.53708	-1.23773	1.32034	-0.695238	0.825749	-1.15434	-0.748031	0.528907
-1.31363	-0.698628	1.18005	-1.1388	-0.771961	-0.108551	-0.583738	-0.120189	-0.799832	0.721369	-0.542098	-0.776578	-0.454227	0.225256	0.742588	0.515311	0.0968084	0.229775	-0.0967625	-1.07109	0.726203	-0.70783	0.911895	-0.402272	-0.369439	0.462338	-0.435135	-0.865875	-0.356377	2.01882	0.887326	1.17824	-1.08402	-1.11983	-1.15453	-0.807784	-0.548297	-0.633539	-0.0684069	0.522331	-0.857048	-0.12778	-1.23429	-1.29583	1.03617	-0.338709	0.604116	-0.855609	-1.11537	0.73159
-1.38797	-0.555398	1.02047	-1.03456	-0.552037	-0.0801293	-0.823745	0.24304	-0.910834	0.600161	-0.487261	-0.306121	-0.265792	0.117507	0.795306	0.450832	-0.0426074	0.969114	-0.0773845	-0.626934	0.440901	-0.646591	0.651495	-0.397121	0.0690107	0.356972	-0.188301	-0.880562	0.246568	2.0711	0.187027	1.1073	-0.975805	-1.23102	-1.23938	-1.16555	-1.14464	-0.497245	-0.0769051	0.815151	-1.45057	0.240109	-0.803721	-1.28448	0.646944	-0.152609	0.476669	-0.612228	-0.76957	0.789078
-1.42874	-0.243341	0.581737	-0.987169	-0.28016	-0.193209	-0.5491	0.528278	-0.898446	0.248129	-0.505785	0.283831	-0.00421322	0.0541516	1.05136	0.401464	-0.208503	1.5168	0.154197	-0.197101	0.00640714	-0.643356	0.167678	-0.544825	0.351038	0.440114	0.0756249	-0.665282	0.674204	1.9676	-0.218081	0.739667	-1.03243	-1.10764	-1.19662	-1.21271	-1.42764	-0.495097	-0.0134376	1.03691	-1.64699	0.476341	-0.323448	-1.32488	0.278115	-0.177065	0.40532	-0.52224	-0.388231	0.692441
-1.43289	0.044884	0.0516413	-0.835033	-0.120805	-0.304413	-0.0582162	0.675468	-0.754371	-0.230296	-0.433768	1.04402	0.0940569	-0.104985	1.19297	0.380441	-0.439987	1.78093	0.370828	-0.00617158	-0.386149	-0.497633	-0.333636	-0.595665	0.409489	0.754521	0.322335	-0.429158	0.737074	1.72447	-0.237277	0.309306	-1.28124	-0.591406	-0.950266	-1.05629	-1.40546	-0.59656	-0.0299664	1.15113	-1.46945	0.534532	0.0889171	-1.42369	-0.0177911	-0.231456	0.252606	-0.503202	-0.297751	0.544542
-1.26022	0.233026	-0.489757	-0.73107	-0.10457	-0.31144	0.308313	0.641722	-0.55897	-0.796073	-0.288917	1.53195	-0.00296156	-0.381543	1.06274	0.343204	-0.703493	1.72412	0.506679	-0.114116	-0.529627	-0.228079	-0.510141	-0.25397	0.156973	1.10587	0.469376	-0.341404	0.421863	1.48494	-0.178216	-0.0561248	-1.52565	-0.0125878	-0.664364	-0.733881	-1.23441	-0.741392	-0.00797212	1.00867	-1.14909	0.480456	0.428671	-1.53992	-0.391154	-0.11289	0.0538756	-0.520571	-0.292717	0.441267
Tone 3
0	1	2	3	4	5	6	7	8	9	10	11	12	13	14	15	16	17	18	19	20	21	22	23	24	25	26	27	28	29	30	31	32	33	34	35	36	37	38	39	40	41	42	43	44	45	46	47	48	49
-1.51936	-0.498715	0.165267	-1.85822	-1.24894	-1.01078	-2.0172	0.435863	0.0536425	0.0745864	-0.489164	-0.351755	-0.555477	0.323943	1.17342	0.571906	-0.517301	-0.170632	0.556098	-0.178431	-0.184571	-1.02422	-0.012677	-0.525091	-0.855485	0.934826	0.248129	-0.928107	-2.16789	-0.412416	-0.155164	2.94285	-0.257381	-0.337575	-0.331487	-0.791979	-0.714785	0.459116	-0.73877	-0.619008	-1.08993	-1.16631	1.65999	0.251769	-0.0131434	-0.0709647	0.567296	-1.04133	0.210908	-1.05907
-1.34614	-0.394045	0.0713028	-2.11535	-0.825502	-0.866523	-1.85135	0.740794	0.0508838	-0.315913	-0.570297	-0.503733	-0.218686	-0.14981	0.910638	0.70611	-0.483591	-0.215846	0.42957	-0.462635	-0.409685	-0.989383	0.157087	-0.324763	-0.936403	0.679018	0.00167584	-1.27187	-2.09963	-0.652492	-0.0915144	2.85488	-0.326444	-0.188811	-0.656062	-0.833174	-0.857468	1.10824	-0.630515	-0.453167	-0.970996	-0.953605	1.85948	0.484891	-0.476726	-0.118373	0.422486	-1.26656	0.555761	-1.05386
-0.894855	-0.274082	0.0279675	-2.14158	-0.405575	-0.869824	-1.58006	0.982565	0.188231	-0.468482	-0.864104	-0.473819	-0.113194	-0.559214	0.548965	0.604184	-0.473104	-0.233248	0.541792	-0.776454	-0.640761	-0.68346	0.282727	-0.0224297	-0.905694	0.185296	-0.241453	-1.17838	-1.90235	-0.849981	0.219769	2.38436	-0.47075	0.0180945	-0.957922	-0.823077	-0.869728	1.39861	-0.167163	-0.466089	-0.579074	-0.802117	1.85043	0.437955	-0.786205	-0.095984	0.373153	-0.950881	0.744404	-0.8053
-0.407715	-0.344281	-0.108778	-2.13983	-0.237317	-1.00348	-1.37666	1.10255	0.474705	-0.537601	-1.20476	-0.301836	-0.173511	-0.599391	0.114605	0.306199	-0.471654	-0.10566	0.746954	-1.0706	-0.808349	-0.50282	0.301311	0.27674	-0.773568	-0.430538	-0.321252	-0.838097	-1.55834	-0.888075	0.535824	1.85526	-0.623339	0.336259	-1.11063	-0.865344	-0.621389	1.36465	0.323367	-0.51459	-0.0163864	-0.757433	1.5603	0.314187	-0.899035	0.03489	0.443475	-0.351074	0.64966	-0.409753
-0.0397684	-0.597289	-0.340615	-2.20639	-0.251441	-1.05175	-1.24171	1.02985	0.594207	-0.608672	-1.58727	-0.0317039	-0.0901506	-0.284981	-0.121842	-0.0198621	-0.669211	0.120303	0.91014	-1.00911	-0.955859	-0.589021	0.209286	0.52629	-0.643553	-0.732753	-0.226976	-0.119943	-1.21068	-0.856087	0.741122	1.59994	-0.657829	0.644818	-1.06646	-0.819834	-0.447574	1.20548	0.803688	-0.465238	0.413401	-0.816688	1.3729	0.710507	-0.702447	0.11111	0.414648	0.206784	0.394878	0.134493
0.213693	-0.821388	-0.599239	-2.1563	-0.316282	-0.817258	-0.978531	0.642508	0.480266	-0.774867	-1.9748	0.132592	0.0896885	0.119162	-0.331575	-0.0942096	-0.87367	0.334752	0.867687	-0.617851	-1.04272	-0.896732	0.0511332	0.780561	-0.639877	-0.652737	-0.150266	0.711745	-0.782429	-0.747983	0.887921	1.49511	-0.653166	0.730102	-0.928886	-0.671397	-0.393689	1.04007	1.26702	-0.30651	0.618916	-0.855352	1.37029	1.08436	-0.323836	0.0172052	0.250187	0.452878	0.201875	0.594321
0.304872	-0.831933	-0.859481	-1.91078	-0.430941	-0.563332	-0.727092	0.205515	0.23366	-0.988725	-2.26338	0.166286	0.174771	0.484616	-0.630869	-0.0263813	-1.04465	0.386443	0.614069	-0.144593	-1.0045	-1.15422	0.238423	0.795991	-0.650994	-0.381953	-0.205179	1.36504	-0.40253	-0.583977	0.855695	1.36114	-0.669703	0.552802	-0.871629	-0.436739	-0.392789	1.01666	1.62534	-0.18459	0.688175	-0.631384	1.21126	1.14427	0.0247113	-0.289093	-0.0400662	0.230742	0.0434647	0.807042
0.22869	-0.739796	-0.977646	-1.49438	-0.616947	-0.51169	-0.532779	-0.0907279	0.143017	-1.06301	-2.31505	0.122536	0.321742	0.711125	-0.945201	-0.0236434	-1.21093	0.280175	0.225566	0.155591	-0.768975	-1.2198	0.519114	0.518426	-0.618075	0.0024983	-0.358956	1.68399	-0.239764	-0.373906	0.465173	1.18419	-0.547795	0.315864	-0.869024	-0.196989	-0.340793	0.994826	1.74292	-0.256956	0.842475	-0.228008	1.19284	1.09205	0.172311	-0.732783	-0.417895	-0.225883	0.0631282	0.68857
0.123622	-0.746701	-0.815964	-1.07715	-0.768592	-0.717153	-0.489634	0.0202054	0.109967	-1.03794	-2.19673	-0.235787	0.450093	0.864961	-1.05251	-0.0108387	-1.37071	-0.00732222	-0.124587	0.18471	-0.467933	-1.1015	0.709023	0.135952	-0.565934	0.271524	-0.45931	1.56696	-0.231454	-0.143147	-0.11581	0.953317	-0.306446	-0.0235234	-0.938338	-0.000578766	-0.437793	0.87167	1.57563	-0.409101	1.11856	0.00615947	1.08061	0.7102	0.0495046	-1.08249	-0.792511	-0.759565	0.0897032	0.345326
0.34159	-0.831497	-0.571631	-0.668349	-0.820647	-1.1064	-0.526983	0.38158	0.178723	-0.998406	-2.09799	-0.661078	0.39594	0.961129	-0.687969	-0.0821736	-1.37417	-0.28066	-0.293405	0.0500519	-0.060927	-0.845944	0.846255	-0.137823	-0.482998	0.332566	-0.457961	1.07057	-0.32199	0.094582	-0.655275	0.688173	-0.0996574	-0.22044	-1.06151	0.0448947	-0.599536	0.64521	1.11433	-0.459624	1.37468	0.0462201	0.541005	0.192737	-0.271766	-1.01081	-1.09811	-1.18199	0.0829515	-0.027482
0.551994	-0.604309	-0.402372	-0.266541	-0.46836	-1.49494	-0.611482	0.435292	0.178387	-0.94343	-2.02869	-1.01102	0.117983	0.927819	-0.371812	-0.161626	-1.27973	-0.492004	-0.17442	-0.0177588	0.512835	-0.26806	0.76508	-0.23865	-0.574198	0.229104	-0.410667	0.467927	-0.439264	0.196465	-0.765388	0.273275	0.0395123	-0.38083	-1.19657	-0.0230389	-0.666017	0.380486	0.466159	-0.441019	1.45851	0.299967	-0.242378	-0.134163	-0.654861	-0.791811	-1.27428	-1.41448	0.225689	-0.226303
0.57986	-0.0410078	-0.338225	0.0311531	-0.168748	-1.42038	-0.831476	0.149003	0.022321	-0.847464	-1.89848	-1.02755	-0.266078	0.926387	-0.222297	-0.0524966	-1.16995	-0.59279	0.0158545	-0.0533539	0.853206	0.410421	0.500523	-0.308328	-0.766055	0.288197	-0.463946	0.214906	-0.550084	0.01557	-0.52436	-0.409633	0.110921	-0.486465	-1.24584	-0.0974177	-0.418081	0.189872	-0.31239	-0.303475	1.4086	0.957648	-0.987637	-0.267793	-1.02548	-0.615818	-1.29132	-1.38117	0.45721	-0.234244
0.46359	0.488642	-0.355704	0.115188	-0.234907	-0.941114	-0.977573	-0.242494	-0.237304	-0.837744	-1.73661	-0.771711	-0.584496	0.911236	-0.209236	0.0242368	-1.06499	-0.615092	0.0218734	-0.0744408	0.913284	0.793403	0.318745	-0.315367	-0.745897	0.445015	-0.629694	0.17198	-0.529114	-0.435543	-0.189239	-0.928487	0.09795	-0.393436	-1.25728	-0.0985472	-0.137076	0.160175	-0.923503	0.108362	1.06965	1.71979	-1.07417	-0.225094	-1.28477	-0.538313	-1.15953	-1.19529	0.575962	-0.119955
0.238709	0.750934	-0.323812	-0.0684214	-0.511819	-0.355457	-0.999948	-0.180422	-0.585195	-0.881462	-1.62446	-0.434024	-0.715283	0.798442	-0.0935653	0.0250246	-1.07914	-0.68554	-0.231908	-0.151355	0.784979	0.672462	0.355506	-0.260014	-0.542505	0.563604	-0.807609	0.0901789	-0.376362	-0.989049	0.238888	-1.08301	0.014888	-0.0060523	-1.22842	-0.237203	-0.0355929	0.22734	-1.22052	0.627835	0.548912	2.21679	-0.564953	-0.248635	-1.37217	-0.468258	-0.88316	-0.939792	0.512103	0.034098
-0.184427	0.685442	-0.229712	-0.34909	-0.702181	0.179755	-1.00755	0.0375604	-0.752311	-0.969907	-1.4704	-0.151681	-0.904642	0.57586	0.0490185	0.0808656	-1.10826	-0.805867	-0.626776	-0.433497	0.59663	0.360185	0.496215	-0.263449	-0.403099	0.600915	-0.997718	-0.0801746	-0.275454	-1.446	0.738378	-1.02759	-0.142092	0.490086	-1.13932	-0.530272	-0.225485	0.270343	-1.23005	0.964162	0.0144814	2.31318	-0.0918642	-0.18689	-1.44765	-0.493369	-0.499744	-0.72231	0.359031	0.114073
-0.743789	0.386345	-0.181621	-0.577569	-0.943996	0.542901	-1.05299	0.126881	-0.68944	-1.12449	-1.07422	0.019342	-1.15751	0.391059	0.101325	0.525325	-1.01339	-0.773549	-0.899266	-0.779892	0.371209	0.0272112	0.656617	-0.403442	-0.37321	0.669941	-1.23421	-0.215999	-0.33208	-1.3419	1.22343	-0.79815	-0.36774	0.886845	-1.04477	-0.850451	-0.507044	0.206479	-1.09996	1.00227	-0.471306	2.03149	0.301667	-0.230842	-1.4812	-0.671199	-0.169501	-0.601636	0.307203	0.198227
-1.01842	0.146305	-0.222558	-1.02621	-1.06948	0.648655	-1.18321	-0.0165738	-0.598124	-1.24969	-0.628161	-0.0401001	-1.03477	0.402928	-0.049997	1.08519	-0.929353	-0.600603	-1.07174	-0.964301	0.0965328	-0.09215	0.841954	-0.555864	-0.472644	0.807289	-1.18208	-0.251388	-0.515688	-0.973455	1.51621	-0.498912	-0.461574	1.09465	-0.999956	-1.00065	-0.802121	-0.0297645	-1.02614	0.822746	-0.874838	1.4146	0.646432	-0.339643	-1.51727	-0.860682	0.128918	-0.575997	0.399969	0.510317
-1.03946	-0.0896134	-0.301123	-1.18475	-0.963815	0.59511	-1.30822	-0.342515	-0.562951	-1.23376	-0.357933	-0.162465	-0.658875	0.553849	-0.248323	1.58204	-0.935279	-0.326638	-1.18409	-0.602786	-0.0637688	0.00487458	0.884188	-0.593635	-0.536025	0.909152	-0.917935	-0.0920653	-0.79662	-0.692463	1.54377	-0.325011	-0.417808	1.08195	-1.00219	-1.02534	-0.912009	-0.204121	-1.00842	0.735906	-1.15524	0.59323	1.02387	-0.457681	-1.42439	-0.809792	0.559574	-0.516139	0.48072	0.854097
-1.04028	-0.41386	-0.372226	-1.10584	-0.781122	0.603534	-1.37745	-0.686065	-0.680071	-1.05147	-0.364782	-0.268301	-0.458957	0.575753	-0.388167	1.72796	-0.912344	-0.0329992	-1.01628	0.179754	-0.125486	-0.0111075	0.666157	-0.417218	-0.490072	0.915364	-0.588287	0.117767	-1.14373	-0.540542	1.36142	-0.139452	-0.317567	0.869922	-0.945803	-0.99372	-0.744123	-0.168495	-0.847478	0.650487	-1.34584	-0.212924	1.18884	-0.495866	-1.02452	-0.497708	1.05337	-0.297149	0.362156	0.98402
-0.705979	-0.748531	-0.361368	-1.16312	-0.605459	0.614147	-1.3519	-0.833203	-0.730704	-0.692202	-0.204247	-0.198339	-0.468339	0.494867	-0.390689	1.4971	-0.740506	0.0501124	-0.609111	0.911194	-0.264568	-0.151768	0.394766	-0.224012	-0.427734	0.86929	-0.369227	0.0693328	-1.40654	-0.547512	1.02429	0.314085	-0.270083	0.557942	-0.81857	-0.983219	-0.68301	-0.0820901	-0.488163	0.568899	-1.45543	-0.742854	1.05182	-0.289552	-0.680366	-0.260011	1.29298	-0.137645	0.0255681	0.846403
-0.105711	-0.970916	-0.290833	-1.05606	-0.419701	0.587473	-1.25906	-0.86451	-0.600705	-0.223141	0.0668813	0.0716192	-0.634031	0.280792	-0.321322	0.960341	-0.420405	-0.0640012	-0.0651278	1.33106	-0.359473	-0.40098	0.0982723	-0.302793	-0.468522	0.847552	-0.388488	-0.183753	-1.45977	-0.570678	0.650903	0.646121	-0.2072	0.350565	-0.578389	-0.905977	-0.876025	-0.132018	-0.0910618	0.50459	-1.39355	-0.919511	0.683552	0.234601	-0.521771	-0.199717	1.01203	-0.121704	-0.436876	0.483337
0.368858	-0.941707	-0.274926	-0.645555	-0.0662286	0.514412	-1.13146	-0.907547	-0.58389	0.234427	0.248813	0.251849	-0.849073	0.0946932	-0.312318	0.415109	-0.0966526	-0.301003	0.472053	1.29368	-0.470291	-0.727716	-0.250104	-0.645031	-0.663035	0.897103	-0.490373	-0.551701	-1.40973	-0.525516	0.188548	0.779318	-0.185926	0.371769	-0.336879	-0.596164	-1.05105	-0.21685	0.178245	0.429248	-1.15448	-0.982698	-0.0406533	0.814041	-0.542324	-0.316479	0.404557	-0.149496	-0.751131	-0.033765
0.763519	-0.787605	-0.423796	-0.214768	0.211117	0.392977	-0.920923	-0.785285	-0.727347	0.472997	0.277008	0.363164	-0.946374	-0.0324312	-0.33492	0.0759498	0.273316	-0.498259	0.908661	0.860165	-0.47018	-1.07379	-0.507191	-1.09262	-0.879431	1.06947	-0.503267	-0.909077	-1.26137	-0.592345	-0.335165	0.650641	-0.0396581	0.397697	-0.218262	0.0740615	-1.07284	-0.139462	0.258276	0.486214	-0.897541	-0.968699	-0.837136	1.27435	-0.681841	-0.519844	-0.0535578	-0.098054	-0.77278	-0.560605
0.985356	-0.760587	-0.558138	0.0857035	0.22122	0.110017	-0.627943	-0.479965	-1.01749	0.494383	-0.0137729	0.339105	-0.907576	-0.275853	-0.12475	-0.0542289	0.747088	-0.572145	1.01504	0.284084	-0.491172	-1.31626	-0.647742	-1.2318	-1.03995	1.29725	-0.423415	-1.16716	-1.09536	-0.820699	-0.652404	0.304687	0.256146	0.24548	0.228333	0.669095	-0.849884	-0.0970691	0.441075	0.416883	-0.723682	-0.898024	-1.36926	1.50824	-0.773807	-0.683826	-0.46768	0.073645	-0.680389	-0.817192
0.97664	-0.929962	-0.42131	0.19633	-0.0135983	-0.292071	-0.181005	-0.132345	-1.33763	0.342569	-0.524817	0.158964	-0.705915	-0.525459	0.0814192	-0.223795	1.22541	-0.537534	0.735994	-0.190669	-0.674154	-1.38545	-0.868516	-1.02335	-1.26801	1.26884	-0.288786	-1.21607	-0.881773	-0.935652	-0.640114	-0.219661	0.256566	-0.120142	1.03756	0.858002	-0.468786	-0.184465	0.745315	0.290614	-0.441314	-0.834321	-1.39296	1.41987	-0.709804	-0.741722	-0.656363	0.331215	-0.689841	-0.840467
0.739858	-1.18412	-0.0626345	0.11026	-0.394006	-0.660236	0.496695	0.0805205	-1.42925	0.0658414	-1.03188	-0.132989	-0.39255	-0.65526	0.016779	-0.318145	1.74038	-0.511125	0.102646	-0.350823	-0.873787	-1.34664	-1.00132	-0.721429	-1.54363	0.939749	0.0300632	-1.09436	-0.428634	-0.60655	-0.547032	-0.824883	0.108344	-0.610532	1.67775	0.72276	-0.310661	-0.511433	0.903909	0.0346334	0.0427905	-0.706609	-1.11702	0.973224	-0.589832	-0.632067	-0.555384	0.538723	-0.830291	-0.783563
0.268113	-1.33237	0.332495	-0.0707199	-0.755671	-0.931601	1.0818	0.307967	-1.44113	-0.278654	-1.37871	-0.475842	-0.104755	-0.635421	-0.229288	-0.490747	2.07374	-0.583562	-0.497238	-0.118167	-0.971198	-1.33039	-0.930114	-0.321149	-1.76452	0.577861	0.385243	-0.912154	0.228832	0.262004	-0.418969	-1.43862	-0.0561796	-1.07962	1.89538	0.455374	-0.311118	-0.862891	0.965751	-0.30218	0.461672	-0.547685	-0.737927	0.239816	-0.567092	-0.230618	-0.331308	0.542854	-0.930192	-0.483817
-0.332621	-1.26811	0.518521	-0.0897219	-0.938146	-1.02892	1.34559	0.507575	-1.45741	-0.637034	-1.52146	-0.62034	0.126511	-0.538969	-0.574744	-0.500586	2.04334	-0.701207	-0.684278	0.171474	-1.02141	-1.37466	-0.897351	0.0689649	-1.92942	0.208671	0.579187	-0.857354	0.878599	1.24283	-0.382544	-1.80601	-0.166222	-1.38791	1.6628	0.243032	-0.486125	-0.928998	0.874459	-0.596859	0.593595	-0.507305	-0.202563	-0.392628	-0.692919	0.193032	-0.0539687	0.533745	-0.848103	-0.195161
-0.871274	-1.17861	0.387606	-0.0856465	-0.73489	-0.977182	1.27087	0.672846	-1.51122	-1.13873	-1.54413	-0.563534	0.299499	-0.173216	-0.852597	-0.417613	1.6243	-0.824147	-0.405361	0.393048	-0.981391	-1.40629	-1.04799	0.280851	-2.02438	-0.0204311	0.568061	-0.878749	1.23428	1.86147	-0.439829	-1.78021	-0.157816	-1.53022	1.20207	0.514981	-0.748593	-0.745337	0.515671	-0.618877	0.454651	-0.556357	0.36691	-0.642769	-0.67394	0.568436	0.242527	0.407984	-0.73643	-0.0906963
-1.2364	-1.19611	0.383032	-0.200548	-0.233941	-1.02987	0.9313	0.842565	-1.4665	-1.42673	-1.57996	-0.461946	0.392634	0.299706	-0.897745	-0.510953	1.00968	-0.973063	0.0131447	0.516167	-0.659685	-1.1805	-1.04519	0.26418	-1.88055	0.035055	0.463638	-0.951269	1.20844	1.88896	-0.582801	-1.45465	-0.117117	-1.58832	0.752118	0.870209	-0.813042	-0.536781	0.0296209	-0.485296	0.243364	-0.561524	0.782469	-1.00346	-0.61886	0.986736	0.439715	0.0859265	-0.730812	-0.0737393
-1.41328	-1.26261	0.36359	-0.40989	0.206691	-1.0257	0.54847	1.01005	-1.24915	-1.37927	-1.58476	-0.293973	0.343468	0.558011	-0.596733	-0.648583	0.349885	-1.1174	0.361679	0.489346	-0.175568	-0.715463	-0.792269	0.109303	-1.41712	0.0717847	0.262604	-0.904717	0.906997	1.30766	-0.772169	-0.832746	-0.207935	-1.66692	0.66575	0.899166	-0.58381	-0.342647	-0.354334	-0.282665	-0.134163	-0.47	0.884745	-1.297	-0.608238	1.17685	0.542411	-0.21735	-0.818024	0.129485
-1.49454	-1.19318	0.0799875	-0.664794	0.394608	-1.06061	0.18055	1.13788	-0.885582	-1.44618	-1.53474	0.0482936	0.258428	0.559353	-0.201525	-0.63447	-0.0493623	-1.07417	0.692513	0.282681	0.272465	-0.135717	-0.569401	0.00355742	-0.837406	0.00834403	-0.147131	-0.671605	0.602341	0.535485	-0.807432	-0.100448	-0.398221	-1.61207	0.790553	0.966493	-0.334644	-0.238659	-0.645239	-0.180722	-0.519573	-0.357274	0.591904	-1.44462	-0.678119	1.02758	0.500448	-0.123334	-0.889642	0.440029
-1.53769	-0.905313	-0.264861	-0.850825	0.292128	-0.875228	0.0447135	1.04481	-0.452023	-1.62526	-1.26518	0.288105	0.144295	0.256973	0.0179231	-0.433533	0.00380381	-0.734218	0.938413	0.0289485	0.59532	0.498952	-0.536647	0.00122035	-0.3032	-0.314544	-0.642866	-0.150679	0.382716	0.0993664	-0.615602	0.431728	-0.690162	-1.4112	0.830154	0.993852	-0.0295542	-0.254386	-0.811392	-0.279193	-0.740471	-0.21886	0.242907	-1.37862	-0.76939	0.547623	0.262933	0.0598515	-0.773921	0.62872
-1.60586	-0.435618	-0.67272	-0.764653	0.0561255	-0.448454	0.255059	0.733251	0.0208194	-1.82566	-0.829203	0.21421	-0.0641556	-0.210806	0.0612449	-0.25656	0.0340526	-0.319095	0.83891	-0.249714	0.682142	0.959054	-0.747745	0.0923582	0.110372	-0.383186	-0.957387	0.559535	0.108477	-0.0820527	-0.297746	0.674415	-0.919568	-1.20213	0.683963	0.893278	0.267111	-0.412565	-0.825764	-0.578535	-0.887967	-0.107704	0.254102	-0.608329	-0.71895	-0.0463076	0.0607162	0.162934	-0.508298	0.512486
-1.45697	0.141341	-0.636901	-0.526492	-0.0880902	-0.116766	0.528922	0.258577	0.42723	-1.87867	-0.402665	0.0637229	-0.367621	-0.644886	-0.0202944	-0.252195	-0.1592	-0.0609716	0.383765	-0.575313	0.513409	1.11389	-1.07054	0.357226	0.366459	-0.156037	-0.992604	1.10464	-0.240336	-0.240764	0.0196986	0.618919	-1.02767	-1.03205	0.362248	0.657337	0.457743	-0.493972	-0.577654	-1.00341	-0.931728	0.106663	0.214771	0.285684	-0.498358	-0.535924	0.0759949	0.209494	-0.420298	0.244985
-1.30056	0.60803	-0.30026	-0.319972	-0.195552	0.130679	0.730419	-0.201142	0.77306	-1.88014	-0.16501	0.0780934	-0.640649	-0.774993	-0.222546	-0.394433	-0.536435	0.00856276	-0.266734	-0.892819	0.29483	0.99189	-1.28544	0.829679	0.3977	0.123355	-0.921532	1.3965	-0.574867	-0.279463	0.269376	0.392363	-1.07457	-0.92364	0.0897817	0.396676	0.491905	-0.529051	-0.372432	-1.37371	-0.785303	0.490334	0.21229	1.09363	-0.167606	-0.916724	0.310337	0.0935951	-0.475303	-0.113215
-1.24553	0.802942	-0.0319682	-0.177851	-0.317234	0.173194	0.776708	-0.53635	0.989141	-1.68786	-0.179797	0.107011	-0.56892	-0.665215	-0.502533	-0.572144	-0.919764	-0.116209	-0.77004	-1.08554	0.361728	0.690846	-1.24427	1.30292	0.257345	0.359373	-0.875846	1.36568	-0.790069	0.00407525	0.466338	0.123255	-1.17794	-0.804731	-0.175085	0.14946	0.435911	-0.540173	-0.275773	-1.51324	-0.589726	0.619876	0.488061	1.72669	0.256017	-1.10052	0.354936	-0.194957	-0.301885	-0.334504
-1.09529	0.742531	0.0892755	-0.192458	-0.208532	0.0455572	0.684753	-0.786897	0.909277	-1.52146	-0.346447	0.189988	-0.259606	-0.224161	-0.758129	-0.75865	-0.933667	-0.370854	-0.684533	-1.14887	0.700984	0.393692	-1.0985	1.52595	0.138865	0.467464	-0.811945	1.00109	-0.858486	0.736083	0.675285	-0.044874	-0.987324	-0.847197	-0.275478	-0.0752934	0.37094	-0.263253	-0.317945	-1.36556	-0.517331	0.583941	1.14204	2.12917	0.826784	-1.06956	0.253896	-0.548921	0.203995	-0.656813
-0.677205	0.739429	0.0177253	-0.148832	0.101232	-0.131217	0.655551	-0.910209	0.547087	-1.26431	-0.657398	0.498634	0.258211	0.546839	-0.792268	-0.858805	-0.631641	-0.577537	0.0432795	-1.06281	1.17547	0.314961	-1.05898	1.44155	-0.129465	0.482804	-0.709753	0.462617	-0.727896	1.65746	0.799172	-0.135678	-0.546239	-0.995284	-0.0308359	-0.146031	0.371993	-0.109843	-0.665782	-0.814759	-0.658519	0.687574	1.97099	2.29111	1.59571	-0.942566	0.119839	-0.84207	0.654214	-0.77827
-0.117605	0.950888	-0.187062	0.0810084	0.356356	-0.019981	0.480382	-0.756787	0.217591	-0.795273	-0.776651	0.999058	0.800407	1.2289	-0.777318	-0.906776	-0.39901	-0.744053	0.79284	-0.89036	1.85918	0.123873	-1.01618	0.996254	-0.377868	0.429587	-0.626462	-0.0166438	-0.434481	2.46423	0.749535	-0.159517	-0.173	-0.839176	0.106687	-0.0915612	0.423802	0.0791712	-1.19404	-0.0669925	-0.85581	0.711466	2.79957	2.28049	2.27767	-0.900004	-0.0885471	-0.807026	0.765003	-0.654026
0.486256	1.11892	-0.301561	0.398391	0.404351	0.366073	0.150227	-0.824808	0.0053395	-0.30636	-0.591574	1.53312	1.13891	1.55176	-0.691628	-0.976924	-0.256382	-0.938289	1.25659	-0.711503	2.33965	-0.401623	-0.922134	0.311988	-0.373944	0.257055	-0.570746	-0.338007	-0.0912596	3.00401	0.715379	-0.0444782	0.0905577	-0.553258	0.0314288	-0.134366	0.462715	0.389955	-1.64664	0.72458	-1.05851	0.776714	3.38608	2.14232	2.66753	-1.15996	-0.310056	-0.474294	0.721091	-0.567359
1.10112	1.14304	-0.383586	0.781754	0.304367	0.97929	-0.150896	-1.09961	-0.144568	0.116649	-0.468338	1.78082	1.15952	1.47685	-0.468928	-0.946848	-0.275738	-1.14085	1.30838	-0.564106	2.28119	-0.895806	-0.801342	-0.212154	-0.427521	-0.137808	-0.565467	-0.549029	0.168714	3.15918	0.649549	0.0977725	0.212047	-0.354646	-0.160632	-0.218323	0.352257	0.616701	-1.54892	1.40711	-1.1997	1.00828	3.72851	2.05072	2.89813	-1.37338	-0.369713	0.0137705	0.629308	-0.26453
1.74002	1.28066	-0.300434	1.07325	0.263866	1.56452	-0.214121	-1.44615	-0.0965653	0.342439	-0.622795	1.53243	1.00281	1.10411	-0.211825	-0.741018	-0.309261	-1.32814	1.11691	-0.549607	1.73689	-1.03056	-0.703535	-0.444658	-0.383264	-0.685855	-0.575856	-0.563347	0.387349	2.9454	0.831245	0.15719	0.270607	-0.096309	-0.329877	-0.209642	0.114303	0.715744	-1.22184	1.88493	-1.10185	1.24532	3.74013	1.93387	2.98795	-1.00592	-0.125365	0.420523	0.641327	0.271096
2.30783	1.71203	0.0896333	1.39324	0.272958	1.88996	-0.127521	-1.67772	0.19967	0.406798	-1.1051	0.880459	1.10239	0.894036	0.119534	-0.139883	-0.111624	-1.46818	0.958854	-0.589695	1.03544	-0.780316	-0.650263	-0.473363	-0.187821	-1.00125	-0.663624	-0.384127	0.600632	2.79707	1.16245	0.00441896	0.337136	0.245593	-0.52601	-0.00412182	-0.130204	0.759104	-0.800756	2.14455	-0.825612	1.3858	3.60267	1.96922	2.96744	-0.29835	0.123612	0.766901	0.796698	1.02589
2.50888	2.24349	0.61411	1.52507	0.140003	1.75911	0.1289	-1.61509	0.689097	0.418506	-1.18332	0.0621532	1.27765	0.997719	0.314807	0.604915	0.453021	-1.46405	0.842526	-0.663289	0.613422	-0.40545	-0.698621	-0.509166	-0.0612114	-0.877588	-0.799982	-0.121928	0.642775	2.86151	1.11332	-0.393376	0.798072	0.366036	-0.765231	0.192403	-0.306922	0.926807	-0.343538	2.2408	-0.462698	1.39697	3.5254	2.27373	2.97168	0.116789	0.198607	1.0213	0.885991	1.5949
2.27513	2.76618	1.13585	1.17423	-0.069385	1.44723	0.51628	-1.35711	1.25874	0.623637	-0.801953	-0.298192	1.49537	1.32874	0.34147	1.25761	1.05293	-1.25078	0.796169	-0.715886	0.506454	-0.112504	-0.715206	-0.640936	-0.0262606	-0.756611	-0.786391	0.010128	0.439473	3.08095	0.729906	-1.0982	1.65226	0.294465	-0.793279	0.263748	-0.535578	1.14429	0.0510114	2.15837	-0.06629	1.42621	3.5482	2.56879	2.88305	0.275376	0.139063	0.983485	0.861932	1.75166
1.7269	3.30025	1.32948	0.316949	-0.129738	1.12334	0.742784	-0.926029	1.7768	0.699084	-0.349187	-0.381855	1.66356	1.72153	0.590039	1.80528	1.37589	-0.909081	0.920324	-0.48904	0.661087	-0.0493369	-0.766266	-0.664331	-0.0617663	-0.58712	-0.701801	0.120644	0.188667	3.47062	0.40602	-1.7478	2.64162	0.254931	-0.619569	0.206769	-0.730148	1.0383	0.289653	2.20486	0.0755462	1.42535	3.26855	2.69281	2.86615	0.278802	0.162613	0.692254	0.704308	1.53518
1.18613	3.58263	1.018	-0.395327	-0.113136	0.663639	0.803922	-0.627376	2.20656	0.455726	-0.0616698	-0.389158	1.52363	2.06653	0.723316	2.18624	1.23344	-0.557519	1.13355	-0.27785	0.891688	-0.281059	-0.965667	-0.565445	-0.108413	-0.210672	-0.301661	0.27186	-0.175184	3.77295	0.181344	-1.89244	3.50836	0.383845	-0.57562	0.0494375	-0.438486	0.622011	0.318941	2.3081	0.34011	1.72628	2.77876	2.69144	2.9073	0.155435	0.109571	0.325483	0.607892	1.14996
0.995141	3.67364	0.278234	-0.356202	0.0105527	0.294629	0.640861	-0.49238	2.3671	-0.118562	-0.0484507	-0.236526	1.09098	2.09997	0.567783	2.48616	0.788069	-0.343544	1.33495	0.105444	1.14315	-0.642693	-1.16756	-0.562834	-0.196851	0.164234	0.140253	0.47402	-0.426314	4.13026	0.0658115	-1.9567	3.90529	0.45658	-0.730188	-0.262121	-0.0112743	0.249903	0.302583	2.23816	0.669996	2.18987	2.4105	2.69422	2.87592	-0.0985506	-0.0278972	0.121429	0.943184	0.735332
0.813543	3.60993	-0.238063	-0.0462482	0.22218	0.00784059	0.375501	-0.229889	2.27474	-0.784476	-0.205129	-0.25972	0.619857	1.7895	0.268537	2.52623	0.394295	-0.101854	1.61791	0.925074	1.18662	-0.925648	-1.15428	-0.327516	-0.228654	0.623255	0.282229	0.871273	-0.408976	4.52391	-0.0396166	-1.84848	3.79109	0.406404	-1.0427	-0.30981	0.187193	0.23644	0.497683	2.13851	0.656816	2.47021	2.86579	2.91499	2.69074	-0.451737	-0.0513884	0.0220128	1.49916	0.213499
0.603385	3.52538	-0.291702	0.0481394	0.280313	-0.362758	0.196455	0.0524794	2.03567	-1.30454	-0.477355	-0.354695	0.465072	1.22775	0.347974	2.1424	0.361229	0.100188	1.94858	1.82356	1.39662	-0.742159	-0.784415	0.0711868	-0.164628	1.10782	0.292039	1.26832	-0.0839154	4.86738	-0.225884	-1.72416	3.26847	0.17419	-1.25615	-0.0502682	0.144615	0.412988	0.832284	2.23793	0.66048	2.5012	3.90989	3.2804	3.01579	-0.892012	0.01747	-0.0220868	1.80575	-0.380038
0.384442	3.76365	-0.0245692	-0.165607	0.242638	-0.764303	0.329477	0.64587	1.63652	-1.36985	-0.777771	-0.62281	0.688145	1.05762	0.458323	1.77716	0.675483	0.159709	2.42035	2.73836	2.20607	-0.29723	-0.491852	0.287524	0.0152131	1.47907	0.340539	1.84727	0.397879	4.99864	-0.425071	-1.64824	2.60284	0.0022178	-1.20617	0.211673	0.0835962	0.48859	1.01736	2.57846	0.733103	2.36882	4.84987	3.65457	3.8034	-1.06184	0.15651	0.0689145	1.7721	-0.851167
0.61649	4.46047	0.406622	-0.792267	0.271711	-0.876216	0.893019	1.57074	1.26643	-1.32732	-0.978259	-0.871733	1.02196	1.48384	0.450603	2.24748	1.2187	0.000985121	3.05787	3.37126	3.05672	0.0866155	-0.385586	0.244016	0.297843	1.73482	0.794354	2.65468	0.875597	4.94541	-0.721239	-1.62818	3.12915	0.457125	-0.904625	0.386707	0.242107	0.301997	1.02651	3.00928	0.946295	2.26909	5.4279	4.01343	4.42554	-1.01397	0.101449	0.120525	1.64683	-1.02202
1.39064	5.04182	0.7719	-0.869788	0.18013	-0.498483	1.78808	2.42032	1.14551	-1.30239	-0.829861	-0.970093	1.19705	1.89266	0.44087	2.88623	1.78089	-0.196929	3.78111	3.67089	4.0583	0.429613	-0.379897	-0.116705	0.499498	1.94799	1.65627	3.50733	1.21608	5.29816	-1.0567	-1.74134	4.25004	0.577682	-0.435015	0.305028	0.597672	0.10662	0.900488	3.36891	1.2677	2.3405	5.46348	4.20774	4.86587	-0.888104	-0.121662	-0.0584228	1.85655	-1.19301
2.27783	5.30012	1.08074	-0.391836	-0.133633	0.0615806	2.58115	2.89787	1.22059	-1.2033	-0.376086	-0.909827	1.1949	2.24302	0.368626	3.12306	2.33554	-0.224206	4.53167	3.74914	5.01601	0.693432	-0.240551	-0.128477	0.462044	2.14131	2.47735	4.43514	1.40338	5.92695	-1.34626	-1.75269	5.24498	0.274106	0.11417	0.360889	1.10908	0.791925	0.721058	3.56204	1.69854	2.28457	4.97656	4.1164	5.05506	-0.683282	-0.37726	-0.437933	2.25021	-0.741224
3.04648	5.25512	1.32816	-0.157209	-0.463193	0.627373	3.00235	2.95053	1.66085	-0.786567	0.101161	-0.748802	1.20074	2.4955	0.510022	2.92555	2.85287	0.348867	5.08355	3.78618	5.63845	0.920026	0.0442491	0.38899	0.552802	2.28936	3.1649	5.38095	1.40077	6.52096	-1.14249	-1.57458	5.9087	-0.13286	0.72982	0.27964	1.75187	1.42523	0.617338	3.63503	2.11646	1.95849	4.6712	3.95145	4.90643	-0.559585	-0.540994	-0.797506	2.57944	0.179833
3.6235	5.08643	1.64964	-0.13654	-0.452138	1.13723	3.0379	2.54123	2.18782	-0.250353	0.509114	-0.27922	1.52141	2.6879	0.676068	2.59938	3.20467	1.1566	5.40449	4.05246	5.84508	1.13485	0.391798	0.835476	1.06196	2.25772	3.51324	6.20359	1.27688	6.98962	-0.409424	-1.21541	6.02231	-0.322592	1.39744	0.0596865	2.4306	1.57236	0.636832	3.61341	2.50671	1.4465	4.17732	4.22551	4.39478	-0.634614	-0.718967	-0.937306	2.6214	0.935303
4.03865	4.80142	2.07351	-0.0973364	-0.24106	1.5354	2.84315	2.61151	2.44425	0.173203	0.974797	0.389409	2.08713	3.19418	1.25295	2.52974	3.16992	1.79961	5.69632	4.56584	5.61728	1.19113	0.821551	0.797786	1.34695	2.12647	3.70517	6.68746	1.08827	7.11706	0.333375	-0.781776	5.71852	-0.237772	1.8722	-0.0626777	2.87883	1.32569	0.642237	3.47946	2.71922	0.818295	4.13226	4.67538	3.77458	-0.297766	-0.89442	-0.89677	3.1728	1.472
4.25011	4.65125	2.64253	0.0601915	0.102935	1.7521	2.46833	2.69134	2.43072	0.488229	1.3354	0.867977	2.67375	3.91108	2.20638	2.72347	2.70995	2.07029	6.08673	4.99787	5.18058	1.13192	1.07145	0.54807	1.53019	2.08487	3.82898	6.65653	1.10347	6.94978	0.887737	-0.499391	5.20938	0.0724001	2.02533	-0.126099	2.95915	0.951582	0.606307	3.21188	3.11608	0.454055	4.88135	4.99388	3.43541	0.107722	-0.980779	-0.577275	3.95349	1.7113
4.21113	4.59222	3.23339	0.221433	0.676503	1.87807	2.06286	2.72121	2.22111	0.678666	1.55533	1.16759	3.0856	4.525	3.16465	3.01211	1.95566	1.87223	6.34588	5.18391	4.70022	1.16537	0.951736	0.168286	1.68454	2.33056	3.86296	6.45314	1.52674	6.54199	1.15982	-0.42457	4.72659	0.522582	1.89049	0.120284	2.75317	0.733017	0.594517	3.04708	3.44198	0.695786	5.12224	4.9743	3.42269	0.116858	-0.865342	0.0344832	4.11702	1.89966
3.93611	4.51748	3.46883	0.398181	1.40045	2.07867	1.73154	2.65815	1.95287	0.812345	1.60646	1.42193	3.17455	4.82242	3.94678	3.33985	1.19214	1.46008	6.34487	5.22644	4.36211	1.2831	0.497751	-0.21044	1.66127	2.68098	3.67892	6.39791	2.08741	5.84683	1.28468	-0.442097	4.24375	0.937366	1.91641	0.594219	2.49574	0.367579	0.697756	3.10237	3.32718	1.10255	4.78454	4.6095	3.52979	-0.137078	-0.792343	0.603124	3.74061	2.04345
3.53534	4.44587	3.30029	0.655507	2.30545	2.51288	1.44353	2.07193	1.83111	0.971173	1.45184	1.67265	2.96724	4.69274	4.48238	3.73542	0.656195	1.1782	6.1072	5.2673	4.2112	1.51311	-0.0464752	-0.410749	1.48961	2.91484	3.30961	6.0802	2.61445	5.37193	1.21528	-0.174076	3.92073	1.1031	2.33073	0.92346	2.26921	-0.206609	1.11657	3.20173	2.93815	1.44058	4.05916	4.13291	3.49774	-0.58655	-0.835561	0.935411	2.99775	1.9872
3.21589	4.19697	2.79196	0.920072	2.98918	3.171	1.02117	1.53905	1.96318	1.2973	1.27309	1.86346	2.64213	4.38385	4.85759	3.92127	0.97188	1.20011	5.63813	5.34771	4.20769	1.7396	-0.409137	-0.399448	1.68321	3.02307	3.13929	6.30618	2.89746	5.64403	1.15815	0.046461	3.70412	0.93851	2.74492	0.940673	2.42419	-0.874465	1.76356	3.05525	2.46498	1.9355	3.62043	3.99048	3.29653	-1.09725	-0.853914	0.939912	2.18714	1.621
3.05975	3.73782	2.17977	0.878078	3.29787	3.53764	0.874794	1.6543	2.01816	1.49085	1.40642	1.92768	2.22141	4.06514	5.06339	3.63038	1.51096	1.34293	4.92462	5.38622	4.29452	2.04692	-0.477133	-0.117375	2.1057	3.10622	3.29309	7.30251	2.84997	5.9136	1.29299	-0.0618003	3.69114	0.693146	2.82688	0.830773	2.93034	-1.24571	2.3072	2.66419	1.84364	2.42245	3.34813	4.4232	2.75583	-1.64665	-0.724463	0.650271	1.5694	1.11509
2.88089	3.11054	1.66022	0.532266	3.10422	3.49177	1.35883	1.86614	1.89774	1.57933	1.87734	1.79863	1.81628	3.64406	5.0447	2.90038	1.62331	1.47341	4.54311	5.35905	4.21283	2.53272	-0.455758	0.0409444	2.44469	3.11464	3.39193	8.11558	2.56474	5.97294	1.44495	-0.318451	3.71597	0.669709	2.76863	0.84027	3.43059	-1.3134	2.54004	2.27117	1.4027	2.95308	2.99738	5.0204	2.55603	-1.88512	-0.33231	0.288923	1.30503	0.756549
2.64103	2.5625	1.54595	0.317614	2.69967	3.2478	1.74077	1.7562	1.76378	1.54256	2.35881	1.63801	1.89584	3.24488	4.80749	1.87566	1.33939	1.50432	4.6049	5.3745	3.9865	3.00077	-0.0154084	0.185966	2.6354	2.89346	3.56388	8.60179	2.24273	5.77812	1.67124	-0.61341	3.53972	0.899542	2.86733	0.843238	3.6134	-1.37921	2.44627	2.13633	1.3526	3.54106	2.47988	5.28014	2.79595	-1.97392	0.181576	0.138727	1.44251	0.65185
2.51784	2.25803	1.8789	0.36328	2.71535	2.86439	1.7324	1.46361	1.99758	1.48897	2.54387	1.80949	1.91065	3.02152	4.36678	1.42524	0.853767	1.38842	4.76075	5.42598	3.62479	2.99827	0.560764	0.161412	2.73965	2.46189	3.72078	8.76131	2.02745	5.16797	2.05384	-1.08744	3.20226	1.26964	3.20751	0.717861	3.48824	-1.43463	1.93033	2.16374	1.29207	4.24648	2.22332	5.17794	2.67616	-2.10711	0.667469	0.248226	1.59187	0.529295
2.33647	2.05986	2.12287	0.486269	2.80332	2.42633	1.28796	0.893503	2.58286	1.34057	2.38387	2.09072	1.67035	2.98765	4.15872	1.67753	0.5072	1.36765	4.72924	5.37379	3.07978	2.37859	0.986119	-0.0623806	2.70596	2.18614	3.94255	8.62234	1.88123	4.0708	2.44812	-1.56165	2.69069	1.83229	3.50497	0.521907	3.11955	-1.41444	1.19284	2.08916	1.0388	4.73674	2.36036	4.57766	2.33551	-2.25591	1.15683	0.540785	1.43829	0.76252
1.87455	1.79297	2.18402	0.694534	2.85173	1.64241	0.639717	0.319281	3.19663	1.05526	2.11091	2.13006	1.36315	2.90346	4.01915	2.0339	0.343011	1.38909	4.57743	5.33385	2.45979	1.24299	1.14874	-0.437917	2.61594	2.23259	4.21369	8.39959	1.60518	2.65408	2.61395	-1.47384	2.143	2.62673	3.48026	0.216863	2.55204	-1.38646	0.416818	1.60735	0.905691	4.73861	2.49319	3.74844	2.07242	-2.24818	1.54686	0.760205	1.24972	1.28421
1.18452	1.28656	2.1069	1.01109	2.76646	1.28165	-0.109326	0.0600075	3.36195	0.658189	1.97102	1.91689	1.1747	2.69064	3.74928	2.66197	0.113969	1.27007	4.2526	5.15924	2.00111	0.199662	0.986551	-0.762986	2.51032	2.53616	4.47659	8.44811	1.19931	1.37245	2.57101	-1.13488	1.76012	3.29512	3.19656	0.0952161	1.75692	-1.27706	-0.0762251	1.26801	0.998571	4.17554	2.29804	2.75186	1.97885	-2.11497	1.71561	0.724825	1.22165	1.64996
0.436108	0.599455	2.01074	1.43364	2.46602	1.47103	-0.64804	-0.108326	3.10597	0.274233	1.80356	1.50623	0.864253	2.46273	3.29851	3.27463	-0.0938014	1.02807	3.80111	4.80913	1.65354	0.0747531	0.652977	-0.831	2.33117	2.91942	4.68596	8.59087	0.867848	0.5913	2.41485	-0.696455	1.81629	3.58898	2.76413	-0.0393365	0.880476	-1.04998	-0.261286	1.47396	1.13593	3.27008	1.84631	1.70189	1.76815	-2.06622	1.64708	0.441331	1.20726	1.73231
-0.233834	-0.00403295	1.84693	1.88561	1.77756	1.4653	-0.899053	-0.289257	2.87374	-0.0918875	1.49293	1.16926	0.53506	2.31932	2.52587	3.9902	-0.147174	0.688513	3.13704	4.42219	1.3169	0.39555	0.298683	-0.606619	1.91369	3.07716	4.76088	8.6176	0.670587	0.193232	2.08096	-0.149178	2.07083	3.53013	2.21968	-0.394173	0.195109	-0.834229	-0.49364	1.7134	1.21657	2.40275	1.21856	0.831188	1.38702	-2.11933	1.7077	0.278147	0.983996	1.51419
-0.509142	-0.260197	1.48997	2.16437	0.961342	1.31077	-1.13513	-0.464227	2.68646	-0.12486	1.16982	0.951314	0.369831	2.20356	1.48154	4.68416	0.00448902	0.272472	2.62029	3.89111	0.946352	0.826508	0.313333	-0.302992	1.31903	3.07954	4.59353	8.20671	0.742739	0.00801169	1.60036	0.168517	2.31797	3.414	1.54134	-0.671895	0.148268	-0.627173	-0.796492	1.97359	1.27549	1.90364	0.655651	0.0685768	1.0183	-1.86069	1.60752	0.103602	0.677688	1.13186
-0.146567	-0.336432	0.960407	2.12466	0.532992	0.919188	-1.16746	-0.665672	2.33662	0.27806	0.979325	0.70291	0.331878	2.06574	0.588501	4.87292	0.284027	-0.15745	1.99427	3.47268	0.647081	1.09429	0.542798	-0.0826777	0.617257	3.04617	4.25266	7.34672	0.953225	-0.255094	1.16521	0.215274	2.52185	3.36501	0.861447	-0.63169	0.410206	-0.351774	-1.07034	2.25113	1.2674	1.60187	0.33862	-0.312723	0.846479	-1.18338	1.24242	-0.151539	0.403761	0.617742
0.693547	-0.516808	0.404387	1.85279	0.676985	0.443109	-1.10128	-0.82831	2.01221	0.92885	0.724084	0.305933	0.43037	1.78519	-0.0553727	4.51074	0.406696	-0.631094	1.02627	3.3614	0.494541	0.91895	0.699797	-0.00799535	0.0147492	2.95484	3.98294	6.11782	1.20176	-0.426323	0.839784	0.0540311	2.19217	2.8853	0.320842	-0.16193	0.65133	0.116618	-1.3064	2.58034	1.13126	1.27284	0.112018	-0.291329	0.631895	-0.659386	0.643225	-0.197109	0.100985	0.188568
1.62209	-0.881274	0.0517768	1.39222	1.33054	0.174668	-0.950263	-0.964574	1.61279	1.49923	0.277968	-0.0163058	0.54134	1.40584	-0.364642	3.73884	0.397816	-0.99143	0.0772052	3.36192	0.308838	0.44384	0.660554	-0.0333551	-0.182646	2.77145	3.81742	4.57601	1.32569	-0.497245	0.552498	-0.140736	1.40457	2.0817	-0.0722624	0.371105	0.74938	0.727927	-1.18096	2.76163	0.755834	0.769368	-0.131028	-0.013964	0.343657	-0.469774	-0.131311	-0.00572065	-0.224623	-0.174104
2.30012	-1.20074	-0.177518	0.914809	1.80813	0.184048	-0.788492	-0.803233	1.06502	1.7683	-0.210411	-0.0836176	0.587595	0.994663	-0.127816	2.84003	0.518995	-0.970247	-0.526767	3.30068	0.311706	0.108165	0.356363	-0.0266185	-0.374957	2.51825	3.60269	2.89252	1.15315	-0.582874	0.502198	-0.405707	0.600253	1.1452	-0.433044	0.660786	0.551291	1.11405	-0.806512	2.56991	0.176746	0.162725	-0.372203	0.263118	-0.0169606	-0.739287	-0.716822	0.162648	-0.476056	-0.324481
2.61574	-1.32035	-0.167323	0.695311	1.84539	0.128582	-0.626572	-0.539056	0.525922	1.71332	-0.584491	-0.000851646	0.625285	0.626916	0.143143	1.99679	0.686651	-0.649164	-0.469841	2.89635	0.573831	-0.0318538	-0.0631481	0.00112489	-0.616112	2.12879	3.29825	1.31605	0.699896	-0.748286	0.721161	-0.544901	0.293712	0.204419	-0.594262	0.624138	0.0760098	1.07115	-0.157665	1.86258	-0.441273	0.135312	-0.6178	0.406591	-0.299908	-1.18148	-0.760048	0.111027	-0.57963	-0.252442
2.70778	-1.27405	0.0404487	0.726675	1.44663	-0.0113801	-0.404682	-0.337641	0.160482	1.37224	-0.795687	0.230524	0.664517	0.271199	0.344382	1.48717	0.590737	-0.175584	0.0867278	2.04432	0.877364	-0.238697	-0.399475	-0.0398023	-0.713821	1.67844	2.9432	0.0507601	0.227	-0.881445	0.822447	-0.49259	0.128941	-0.61992	-0.448095	0.495208	-0.434654	0.810923	0.585713	0.970743	-0.74854	0.577576	-0.735727	0.363498	-0.473347	-1.53121	-0.434132	-0.166762	-0.253126	-0.16181
2.58585	-1.12228	0.243529	0.844822	0.84883	-0.235419	-0.223738	-0.230373	0.0684422	0.75213	-0.67674	0.526286	0.596869	0.102982	0.373883	1.31357	0.311739	0.373424	0.847765	1.16265	0.965758	-0.442086	-0.384405	-0.326176	-0.594453	1.27899	2.48577	-0.732446	-0.0947642	-0.775932	0.636284	-0.280509	-0.14454	-1.17631	0.115434	0.419017	-0.561373	0.511245	0.881596	0.0686364	-0.767011	0.869252	-0.86661	0.0729357	-0.582141	-1.39966	-0.142123	-0.468762	-0.0818724	-0.147427
2.12579	-0.957029	0.210817	0.914229	0.304847	-0.390206	-0.191453	-0.247073	0.194442	0.114663	-0.392713	0.730719	0.378248	0.0884835	0.197256	1.32677	-0.0166668	0.870406	1.50993	0.610425	0.927141	-0.451926	-0.106478	-0.563837	-0.307041	1.01818	2.00546	-0.85043	0.114282	-0.464869	0.188116	0.0557873	-0.363478	-1.25192	0.602015	0.261548	-0.492121	0.202244	0.690445	-0.677534	-0.530177	0.946502	-0.930315	-0.316937	-0.523096	-1.09049	0.0206395	-0.553191	-0.00576011	-0.0406287
1.40035	-0.858062	-0.105353	0.842276	0.169725	-0.421978	-0.40103	-0.261168	0.250722	-0.490825	-0.268649	0.744866	0.0619071	0.231966	-0.187087	1.48932	-0.200187	1.27754	1.9344	0.352626	1.14921	-0.242556	0.280898	-0.521298	-0.0303225	0.8746	1.60993	-0.529414	0.319067	-0.236887	-0.330665	0.0373011	-0.534632	-0.925593	0.70063	-0.0718878	-0.444329	-0.0892225	0.136125	-0.939787	-0.361239	0.714241	-0.855517	-0.463981	-0.307029	-0.772416	-0.0858756	-0.397887	0.15636	0.285194
0.896769	-0.840051	-0.396758	0.512195	0.418083	-0.129027	-0.57256	-0.183206	0.121866	-0.927076	-0.487358	0.607022	-0.18568	0.306498	-0.688399	1.53465	-0.281868	1.48712	2.15558	0.370681	1.38171	0.0789072	0.873136	-0.264631	0.10741	0.778555	1.39011	-0.107137	0.140078	-0.124669	-0.704785	-0.327663	-0.444368	-0.541686	0.484763	-0.292914	-0.435589	-0.384456	-0.504616	-0.792934	-0.368618	0.223847	-0.511513	-0.342489	-0.165479	-0.46861	-0.524962	-0.082678	0.381831	0.560157
0.614072	-0.703745	-0.472595	0.0105565	0.819857	0.212735	-0.597168	-0.091343	-0.12376	-1.03293	-0.850691	0.40166	-0.374196	0.740527	-1.36214	1.317	-0.26701	1.39465	2.17022	0.514637	1.3889	0.356083	1.26508	-0.147942	0.0845635	0.650078	1.31633	0.27044	-0.134539	-0.114418	-0.909751	-0.568073	-0.13055	-0.241407	-0.0137125	-0.487498	-0.498223	-0.696572	-1.12528	-0.454893	-0.199348	-0.486587	0.00682744	-0.210193	-0.012352	-0.294075	-1.1814	0.296561	0.537125	0.643597
0.377434	-0.243702	-0.427799	-0.427969	1.11741	0.401164	-0.694375	-0.00504104	-0.42155	-0.807685	-0.958979	0.272867	-0.514075	1.25673	-1.73725	0.763825	-0.295995	0.964882	1.76362	0.917834	1.16985	0.726542	1.31255	-0.243798	0.321275	0.419203	1.20958	0.526256	-0.367344	-0.208015	-1.063	-0.689255	0.0224574	-0.235311	-0.527212	-0.721403	-0.701301	-0.851744	-1.65941	-0.106078	-0.0414228	-1.2505	0.506205	-0.0505449	0.29852	-0.187178	-1.75703	0.639547	0.554477	0.48231
0.19982	0.119891	-0.298148	-0.376449	1.08709	0.533354	-0.776271	0.148955	-0.64105	-0.597642	-1.0671	0.10345	-0.558856	1.56007	-1.41491	0.0880928	-0.546382	0.327756	1.13059	1.30754	0.793507	1.13686	1.04224	-0.284162	0.529784	0.245839	1.07343	0.412906	-0.295483	-0.406369	-1.19309	-0.793235	-0.0389667	-0.452904	-0.832034	-0.827943	-1.03751	-0.756695	-1.89717	0.223229	0.146158	-1.90669	1.0071	0.07113	0.548591	-0.113817	-1.92536	0.873763	0.340727	0.143062
0.0420873	0.194467	0.135262	-0.041587	0.697619	0.847142	-0.797641	0.335517	-0.733032	-0.28591	-1.23545	-0.0673421	-0.584285	1.82041	-0.90814	-0.298047	-0.892158	-0.322142	0.648207	1.34966	0.463715	1.22683	0.575642	-0.295932	0.368038	0.169704	0.813783	-0.0109027	-0.095598	-0.616563	-1.26869	-0.764517	-0.242132	-0.67269	-0.882608	-1.01056	-1.19881	-0.540324	-1.81422	0.544472	0.290919	-2.08799	1.785	-0.0047029	0.600551	0.00985775	-1.68779	0.942285	0.0327701	-0.242661
-0.183101	0.188746	0.712252	0.403694	0.0903438	1.30089	-0.653903	0.278063	-0.664798	-0.0151498	-1.23784	-0.00105782	-0.599487	1.76291	-0.405878	-0.428522	-1.12351	-0.676745	0.153676	0.937983	0.248617	0.872717	0.127716	-0.503302	-0.144146	0.127273	0.421818	-0.481754	0.178893	-0.811143	-1.26141	-0.819899	-0.432403	-0.813354	-0.711733	-1.04038	-1.21116	-0.189498	-1.67933	0.857175	0.370198	-2.0111	2.62981	-0.181262	0.627423	-0.198258	-1.49644	0.830575	-0.27233	-0.513755
-0.524676	0.227645	1.25807	0.765576	-0.516883	1.66566	-0.38639	-0.0393263	-0.370842	-0.00130492	-0.99643	0.275998	-0.727056	1.38238	-0.0945519	-0.378344	-1.12098	-0.448562	-0.319601	0.0390022	0.129079	0.281149	-0.174271	-0.744998	-0.650342	-0.00855626	-0.0163646	-0.767955	0.347414	-0.767774	-1.20078	-0.909572	-0.532706	-0.946262	-0.389803	-0.761416	-1.3083	0.242917	-1.67667	1.00642	0.338921	-1.78953	3.39308	-0.300615	0.622272	-0.663398	-1.38932	0.638771	-0.315812	-0.737385
-0.871317	0.277	1.58474	0.806864	-0.871259	1.87972	-0.293224	-0.500647	0.36008	-0.0958701	-0.788258	0.557595	-0.925434	1.15175	-0.065096	-0.158357	-0.935564	-0.0366628	-0.555212	-0.727985	0.0980361	-0.297208	-0.0254729	-0.92954	-0.685837	-0.185556	-0.386868	-0.726783	0.449508	-0.524032	-1.08416	-0.903255	-0.398665	-0.933362	-0.113357	-0.38532	-1.36777	0.511326	-1.89132	0.881668	0.120023	-1.47299	3.81291	-0.21647	0.454708	-1.05699	-1.36739	0.497284	-0.146873	-1.02604
-0.531399	0.154467	1.5609	0.520455	-0.615095	1.79774	-0.277453	-0.861778	1.19429	-0.0844266	-0.779566	0.584801	-0.984152	1.54246	-0.243462	-0.080301	-0.665297	0.0364552	-0.594074	-1.06495	0.0550812	-0.88455	0.528723	-0.919468	-0.376167	-0.354156	-0.490039	-0.48409	0.5348	-0.43952	-1.00664	-0.93881	-0.0307114	-0.700662	-0.0472824	0.102608	-1.31236	0.460762	-2.12539	0.480856	-0.155697	-1.16624	3.69737	-0.0488173	0.148923	-1.34252	-1.39296	0.598477	-0.0716669	-1.37631
0.0541879	-0.101374	1.26183	0.0511393	-0.108184	1.49812	-0.28534	-0.981463	1.73097	0.243715	-0.608673	0.311749	-1.01252	2.13451	-0.406151	-0.191473	-0.422627	0.00756679	-0.69576	-1.3194	-0.0616469	-1.20259	0.779082	-0.59022	-0.00522883	-0.475958	-0.511028	-0.249018	0.484469	-0.584517	-0.83953	-1.00444	0.441931	-0.327359	-0.167502	0.49887	-1.03629	0.320268	-1.97084	0.417079	-0.260464	-0.879909	3.11514	0.0831805	-0.244413	-1.56296	-1.41058	1.00412	-0.132685	-1.51574
0.400393	-0.318273	1.21427	-0.350215	0.420586	1.17518	-0.274757	-0.80339	1.88145	0.740074	-0.302856	-0.0819769	-1.082	2.64038	-0.110348	-0.46451	-0.229673	0.0110108	-0.841995	-1.23727	-0.237153	-0.884639	0.696408	-0.0600251	0.203795	-0.340924	-0.442815	-0.192305	0.259942	-0.870365	-0.805442	-1.05441	0.838611	0.0088474	-0.0296909	0.745064	-0.741646	0.163087	-1.54177	0.758954	-0.385552	-0.468562	2.47787	0.108363	-0.655664	-1.46794	-1.36298	1.37886	-0.270498	-1.12875
0.523559	-0.237597	1.23715	-0.574601	1.02163	0.949813	-0.235079	-0.524339	1.61872	1.14004	-0.121655	-0.378479	-1.09407	2.52545	0.270031	-0.65204	-0.0784688	0.170804	-0.933194	-1.13767	-0.482677	-0.143443	0.364986	0.332658	0.232037	-0.151939	-0.287213	-0.339633	-0.0264013	-1.13346	-0.975034	-0.909563	0.979479	0.292154	-0.0557683	0.811609	-0.389206	0.205966	-1.02063	0.837695	-0.474463	0.0240114	2.03536	0.0561201	-0.993684	-1.19098	-1.08982	1.50407	-0.474542	-0.751119
0.4504	-0.0244844	0.967638	-0.591356	1.44547	0.830838	-0.334956	-0.326442	1.08587	1.24534	-0.0714844	-0.404018	-1.03806	1.90345	0.350176	-0.571248	0.0110292	0.348061	-0.976231	-1.1446	-0.750485	0.477353	-0.0287351	0.461443	0.183793	0.0966169	-0.171159	-0.575671	-0.117493	-1.32112	-1.22354	-0.439851	0.80386	0.515463	-0.248338	0.604877	0.0103017	0.469449	-0.5535	0.68043	-0.14535	0.501446	1.75315	0.0171104	-1.20596	-1.0736	-0.775845	1.3549	-0.571152	-0.64336
0.323977	0.0849848	0.796707	-0.487926	1.57099	0.813056	-0.624051	-0.232868	0.349424	1.07026	-0.152379	-0.367845	-0.962635	1.03011	0.0870848	-0.438488	0.044594	0.377675	-0.962066	-1.29174	-0.937468	0.827236	-0.422384	0.385068	0.136542	0.332381	-0.118859	-0.863582	-0.286395	-1.24198	-1.47423	-0.012868	0.43916	0.639537	-0.423543	0.248052	0.366633	0.62259	-0.187394	0.314658	0.402906	0.769417	1.41003	0.209116	-1.25768	-0.827784	-0.514874	1.0713	-0.341873	-0.740298
-0.00866532	0.0783785	0.444267	-0.432627	1.55906	0.85712	-0.977823	-0.199768	-0.230937	0.719999	-0.226063	-0.40725	-0.89363	0.288838	-0.229749	-0.376806	0.17193	0.224475	-0.946861	-1.39937	-1.03406	0.795171	-0.78488	0.147363	0.0133617	0.466435	-0.0434116	-1.00525	-0.638069	-0.993865	-1.43331	0.2127	0.0811787	0.607822	-0.331307	0.204729	0.529116	0.717026	0.0756862	-0.0436009	0.840406	0.577089	0.953615	0.53143	-1.08905	-0.158783	-0.347692	0.796453	0.175522	-0.922589
-0.437047	-0.039454	-0.00354761	-0.422832	1.37126	0.986676	-1.30404	-0.210883	-0.418218	0.522159	0.00129507	-0.405769	-0.720073	-0.114286	-0.374751	-0.316235	0.499354	0.213724	-1.16454	-1.40747	-1.04451	0.487553	-1.09509	-0.109369	-0.12201	0.554318	-0.00726615	-0.941718	-0.976205	-0.860958	-0.997441	0.112749	-0.107035	0.415271	0.183407	0.506637	0.47984	0.627385	0.189652	-0.260004	0.900922	0.0152045	0.430326	0.91234	-0.64009	0.497484	-0.331335	0.520204	0.770879	-1.04939
-0.5934	-0.239224	-0.422772	-0.373075	1.01455	1.12761	-1.24704	-0.229355	-0.299507	0.727169	0.277219	-0.412517	-0.53746	-0.127756	-0.559159	-0.250975	0.956187	0.154542	-1.50439	-1.2361	-0.800109	-0.0147343	-1.25592	-0.0301062	-0.237767	0.66238	-0.170794	-0.911027	-1.05632	-0.837018	-0.550557	-0.131936	-0.245994	0.130199	0.591292	0.593405	0.371739	0.271247	0.198667	-0.31487	0.544096	-0.308918	-0.00929383	1.30669	-0.00413289	0.893409	-0.484573	0.204443	1.25413	-1.01666
-0.53278	-0.470342	-0.851934	-0.255494	0.560133	0.992018	-0.805178	-0.180579	-0.0229875	0.761357	0.431074	-0.512333	-0.308905	-0.0222054	-0.754984	-0.223649	1.30241	-0.104675	-1.77113	-0.995811	-0.356842	-0.518989	-1.27397	0.167546	-0.32421	0.885873	-0.478701	-0.606202	-0.964151	-0.852648	-0.130329	-0.302059	-0.334513	-0.246888	0.709577	0.394646	0.401204	-0.289468	0.24047	-0.305412	0.00953073	-0.523	-0.213506	1.55527	0.577836	0.885957	-0.728517	-0.133305	1.41207	-0.498981
-0.478498	-0.580632	-1.01282	-0.0928164	0.493414	0.732625	-0.471429	-0.0570251	0.263747	0.460771	0.411418	-0.696176	0.072619	0.218498	-1.01401	-0.221387	1.40616	-0.526094	-1.72	-0.802871	0.159085	-0.860119	-1.14529	0.333515	-0.381506	1.0666	-0.797983	-0.196312	-0.841561	-0.621278	0.393508	-0.423162	-0.209106	-0.74065	0.653979	-0.10783	0.43991	-0.818119	0.361649	-0.313	-0.293017	-0.609296	0.101379	1.41305	1.03742	0.568948	-0.799909	-0.44157	1.22306	0.0808262
-0.474608	-0.539667	-0.604508	0.182368	0.780219	0.519563	-0.244964	0.120393	0.462614	-0.0492363	0.401455	-0.835244	0.410758	0.47691	-1.26704	-0.255454	1.31717	-1.15975	-1.46883	-0.744646	0.685273	-0.739647	-0.872149	0.440862	-0.475185	1.03402	-1.04037	0.0433456	-0.54086	-0.257188	0.723203	-0.518622	0.377083	-1.15549	0.676437	-0.492012	0.367027	-1.19512	0.393683	-0.297911	-0.244306	-0.438185	0.452486	0.93691	1.20664	0.404815	-0.634625	-0.608704	0.739469	0.531096
-0.524319	-0.360223	-0.093239	0.485475	0.948097	0.441475	-0.138687	0.31436	0.422743	-0.643442	0.444519	-0.912881	0.636928	0.782066	-1.40931	-0.359127	1.12586	-1.48228	-1.23154	-0.739394	1.04857	-0.429239	-0.656102	0.372803	-0.614646	0.787131	-1.13763	0.0747905	-0.36243	0.126217	0.784323	-0.567134	0.922299	-1.3122	0.997237	-0.808227	0.263221	-1.37285	0.422913	-0.158565	-0.0440026	-0.0729022	0.619954	0.33419	1.15273	0.508467	-0.551137	-0.520588	0.140248	0.804322
-0.519094	-0.102713	0.208804	0.601747	0.892949	0.482734	-0.0393658	0.441774	0.0680569	-1.21563	0.347572	-0.948346	0.662719	1.07566	-1.3162	-0.488794	0.763914	-1.31911	-0.842371	-0.791709	1.161	-0.350559	-0.591654	0.152068	-0.810545	0.432237	-1.10573	-0.00074884	-0.352576	0.437933	0.572094	-0.497692	1.11383	-1.12307	1.48103	-1.06296	0.343845	-1.41923	0.515991	0.0747082	0.227032	0.334755	0.642072	-0.327947	1.05367	0.62543	-0.698471	-0.225277	-0.323569	0.999806
-0.412996	0.251852	0.235814	0.515162	0.828241	0.622938	0.140143	0.383199	-0.518329	-1.35767	0.0716733	-1.06017	0.515228	1.24076	-1.01979	-0.479247	0.161319	-1.04101	-0.436614	-0.728601	1.18233	-0.461297	-0.61931	-0.0050989	-0.972382	0.0812188	-0.968983	0.027862	-0.4438	0.532673	0.161693	-0.282677	0.841651	-0.827049	1.87194	-1.13915	0.394481	-1.31797	0.5627	0.360738	0.438263	0.630441	0.56108	-0.748586	0.734707	0.719055	-1.09868	0.0508557	-0.554873	1.04951
-0.0681656	0.635787	0.0763977	0.363899	0.904226	0.754945	0.306569	0.15963	-1.15679	-1.30288	-0.346814	-1.31627	0.254776	1.16812	-0.618514	-0.00527533	-0.603642	-0.712059	-0.278565	-0.482043	1.00602	-0.632693	-0.659988	-0.0361001	-1.13661	-0.153626	-0.71256	0.143671	-0.571207	0.353603	-0.237385	-0.115302	0.236934	-0.624455	2.05547	-0.982083	0.183773	-1.14164	0.420658	0.543367	0.580076	0.722526	0.429537	-0.969869	0.286701	0.656457	-1.40558	0.288579	-0.671674	0.760235
0.429597	0.736301	-0.158787	0.147369	0.849129	0.832409	0.323031	-0.0244322	-1.53524	-1.13973	-0.722299	-1.65588	0.101787	0.829039	-0.106686	0.607482	-1.26412	-0.350719	-0.361421	-0.261766	0.483629	-0.580215	-0.617656	0.00845512	-1.07473	-0.274679	-0.483755	0.203114	-0.609228	0.060394	-0.550294	-0.142496	-0.470181	-0.681496	2.01494	-0.918969	-0.210084	-1.03229	0.191671	0.487723	0.735465	0.59625	0.325588	-1.06099	-0.17212	0.379137	-1.12218	0.438852	-0.644133	0.332858
0.911703	0.410981	-0.44391	-0.138002	0.722284	0.85849	0.202715	-0.191147	-1.69203	-0.901398	-0.842206	-1.84349	0.116962	0.172731	0.38253	1.01886	-1.6227	-0.0791841	-0.560761	-0.263303	0.0493847	-0.282293	-0.550843	0.0857091	-0.847083	-0.41115	-0.251154	0.22049	-0.431029	-0.270945	-0.44848	-0.331012	-0.994613	-0.70405	1.83501	-1.00092	-0.63857	-1.08241	0.0541894	0.161956	0.848035	0.279829	0.215971	-0.92586	-0.423234	-0.045335	-0.602292	0.572121	-0.529464	-0.148398
1.27818	-0.248025	-0.75513	-0.33268	0.422808	0.848335	0.133395	-0.225813	-1.67281	-0.756303	-0.707225	-1.90332	0.233808	-0.686208	0.736143	1.10366	-1.56519	-0.00718513	-0.618096	-0.477934	-0.248986	-0.0127649	-0.583783	0.0702028	-0.790046	-0.615308	-0.0390089	0.152492	-0.168899	-0.553275	-0.00601139	-0.619367	-1.18516	-0.289331	1.41074	-1.09758	-0.962929	-1.24979	0.133612	-0.23066	0.807254	-0.0453625	0.154599	-0.707417	-0.37495	-0.22676	-0.09564	0.821711	-0.423547	-0.291698
1.43568	-0.888386	-1.07406	-0.412757	0.178739	0.73829	0.127738	-0.221359	-1.59853	-0.705766	-0.376819	-1.79021	0.399666	-1.20246	0.862981	0.870179	-1.34518	-0.169952	-0.490781	-0.710371	-0.514268	0.0862379	-0.762549	0.119902	-0.765411	-0.853313	0.147414	-0.0511064	0.0873076	-0.795635	0.43798	-0.923883	-1.02938	0.188744	0.738232	-1.20942	-0.93063	-1.36611	0.0465366	-0.396702	0.467545	-0.234921	0.104187	-0.595054	-0.216206	0.00919955	0.396261	0.907634	-0.378605	-0.11879
Tone 4
0	1	2	3	4	5	6	7	8	9	10	11	12	13	14	15	16	17	18	19	20	21	22	23	24	25	26	27	28	29	30	31	32	33	34	35	36	37	38	39	40	41	42	43	44	45	46	47	48	49
-0.115085	0.767123	-1.11417	-0.408988	-0.103128	0.0279187	-0.228824	0.126016	-1.61577	-0.237382	-0.0750278	0.859998	-0.399901	-0.33154	0.0155566	0.693651	0.799028	-0.0135796	0.659421	-0.792406	0.372968	-0.432617	-0.541903	-0.756808	0.561886	0.976939	-0.670098	-0.604776	-0.382847	2.06794	-0.225696	-0.0415329	-0.160643	0.0294488	0.944429	-0.452394	-0.496817	0.262559	0.16635	0.778367	0.677253	1.05329	-0.699769	-1.06109	-0.443497	-0.483729	0.402641	0.283751	0.414066	-0.100747
-0.086628	0.714347	-1.24202	-0.789363	0.215585	-0.490394	-0.40652	-0.0708741	-1.11375	-0.328457	0.156053	0.793318	-0.427241	-0.7208	0.317338	1.28877	1.052	-0.150065	0.986476	-0.57577	0.366449	-0.514748	-0.256348	-0.960946	-0.0851131	1.29905	-0.767055	-0.548429	-0.446737	2.09671	-0.50658	-0.316066	-0.182729	-0.203269	1.01121	-0.300269	-0.62935	0.106347	0.336882	1.20823	0.964693	1.09043	-0.458286	-0.798948	-0.351032	-0.632367	0.0192321	0.348243	0.126938	0.204172
-0.101572	0.379563	-1.15398	-1.16466	0.497847	-0.886881	-0.469722	-0.47705	-0.781781	-0.49588	0.253495	0.798064	-0.393009	-1.01496	0.71227	1.50747	0.999492	-0.229925	1.39549	-0.435944	0.0650533	-0.619007	-0.00103112	-1.20516	-0.480567	1.44766	-0.784638	-0.399646	-0.359818	1.79126	-0.877204	-0.307546	-0.336344	-0.0472625	0.910959	-0.358716	-0.838168	-0.136083	0.297479	1.3647	1.02929	1.28466	-0.0163149	-0.697688	-0.278334	-0.829153	-0.44074	0.287293	-0.252712	0.392307
-0.314346	-0.0715209	-0.88578	-1.08456	0.644328	-1.06	-0.421557	-0.853627	-0.517653	-0.706487	0.107616	0.847223	-0.415623	-1.18319	0.882901	1.42882	0.671057	-0.266143	1.55207	-0.345018	-0.427623	-0.763667	0.0908523	-1.40922	-0.782477	1.27542	-0.818755	-0.219612	-0.249882	1.41304	-0.950566	-0.191255	-0.628666	0.449291	0.897143	-0.53305	-0.752762	-0.31531	0.239743	1.16177	0.75493	1.46836	0.233547	-0.787438	-0.307013	-0.945938	-0.754648	0.232985	-0.723844	0.604537
-0.791219	-0.348416	-0.663261	-0.720271	0.710897	-1.04245	-0.278127	-1.2363	-0.304133	-0.94716	-0.19757	0.746134	-0.450274	-1.25297	0.719044	1.14819	0.224594	-0.212372	1.49896	-0.138059	-1.04963	-0.936539	-0.00894042	-1.51345	-1.05611	0.812893	-0.795569	-0.12914	-0.184202	1.45797	-0.720165	-0.101621	-0.949954	0.988975	0.80705	-0.543326	-0.256419	-0.266999	0.0315986	0.724185	0.350865	1.44926	0.191454	-1.01495	-0.529932	-0.906718	-0.878993	0.139146	-1.0097	0.871603
-1.33878	-0.307439	-0.51331	-0.487556	0.782314	-0.867822	-0.145869	-1.16449	-0.283002	-1.23462	-0.534941	0.526464	-0.487779	-1.05897	0.266406	0.797022	0.160031	-0.203167	1.24711	-0.0375353	-1.47514	-0.882214	-0.224363	-1.48959	-1.08636	0.216865	-0.663437	-0.0569378	-0.215944	1.62077	-0.415544	-0.0803188	-1.30152	1.50839	0.852854	-0.441185	0.612275	-0.110024	-0.218963	0.48931	0.120543	1.25211	-0.0719735	-1.2169	-0.643775	-0.814995	-0.911747	-0.0259606	-0.861388	0.879024
-1.58197	-0.0509818	-0.641791	-0.516192	0.843374	-0.649134	-0.0614428	-0.82665	-0.480825	-1.56003	-0.810674	0.214092	-0.278365	-0.961505	-0.278479	0.580379	0.297966	-0.248243	0.87926	-0.110524	-1.6799	-0.536203	-0.49001	-1.32143	-1.12857	-0.282715	-0.491885	0.275349	-0.357902	1.53564	-0.141264	-0.156401	-1.62684	1.6693	1.086	-0.332313	1.45371	-0.0983915	-0.274573	0.64682	0.0948767	0.830236	-0.354327	-1.37568	-0.721	-0.745213	-0.992332	-0.304953	-0.494186	0.607248
-1.3649	0.120513	-0.857137	-0.796507	0.688607	-0.486072	-0.108556	-0.509627	-0.870133	-1.78405	-1.06547	0.0913884	0.199226	-1.12968	-0.760455	0.847791	0.409966	-0.329773	0.385244	-0.189866	-1.87794	-0.235161	-0.836541	-1.02003	-1.23346	-0.64104	-0.383273	0.688438	-0.515451	1.05316	0.0987594	-0.35229	-1.77005	1.64442	0.989715	-0.267193	2.05795	-0.250577	-0.201981	0.961379	0.0808687	0.196976	-0.275902	-1.52251	-0.732206	-0.845462	-1.11078	-0.591917	0.0322709	0.160735
-0.981098	0.13212	-0.962449	-1.09046	0.145668	-0.423623	-0.30665	-0.234382	-1.35501	-1.76736	-1.25362	0.222172	0.563341	-1.58022	-1.1052	1.61727	0.36602	-0.42126	-0.0536693	-0.211237	-1.867	-0.0717408	-1.12254	-0.635219	-1.37646	-0.498431	-0.355534	1.00673	-0.641004	0.55386	0.260806	-0.671868	-1.79878	1.60527	0.567618	-0.368939	2.26859	-0.24932	0.0354835	1.29645	-0.0452464	-0.321044	0.162022	-1.6312	-0.569444	-1.05926	-1.08596	-0.767634	0.389921	-0.208216
-0.643485	0.0248567	-1.11475	-1.24236	-0.704356	-0.443346	-0.58821	0.0189526	-1.69149	-1.51613	-1.28503	0.437438	0.66853	-1.66687	-1.1678	2.33911	0.306235	-0.470152	-0.120036	-0.255228	-1.27695	-0.0884091	-1.36399	-0.242836	-1.53616	-0.122082	-0.530493	1.09705	-0.92668	-0.0718679	0.153821	-1.02523	-1.83395	1.61174	0.0455	-0.539319	2.09575	0.330212	0.292502	1.21532	-0.203456	-0.421042	0.495153	-1.57824	-0.422392	-1.25563	-0.770945	-0.786639	0.375629	-0.390264
-0.348928	-0.167182	-1.22617	-1.24018	-1.43656	-0.404688	-0.634877	0.159054	-1.7383	-1.13493	-1.16053	0.703721	0.567061	-1.13077	-1.05533	2.68222	0.214105	-0.472036	0.0292363	-0.39357	-0.607054	-0.198575	-1.60066	0.133223	-1.6587	0.180736	-0.761061	0.898558	-1.16579	-0.490685	-0.0611426	-1.27233	-1.73567	1.44091	-0.458861	-0.744568	1.58492	1.02072	0.500589	0.841764	-0.178803	-0.267646	0.608106	-1.29455	-0.240589	-1.31507	-0.30813	-0.789539	0.0279804	-0.378525
0.0614313	-0.312564	-1.2247	-1.19266	-1.36982	-0.297597	-0.42788	0.0709061	-1.52538	-0.713383	-1.03199	0.980764	0.405136	-0.586915	-1.08197	2.55561	0.153277	-0.506011	0.144232	-0.587741	-0.146696	-0.384842	-1.81728	0.388982	-1.66269	0.375535	-0.916677	0.537189	-1.37439	-0.475388	0.0389906	-1.35107	-1.50917	1.07692	-0.619187	-0.885002	1.00503	1.39672	0.52516	0.412421	-0.0216577	-0.0241393	0.580453	-1.03114	-0.140197	-1.23391	0.228106	-0.673596	-0.583959	-0.210815
0.599567	-0.120112	-1.0469	-1.25517	-0.71395	-0.252594	-0.208195	-0.237553	-1.14467	-0.359458	-0.915291	1.20371	0.300256	-0.201329	-1.18565	2.06049	0.130313	-0.581893	0.166072	-0.676699	0.123931	-0.567896	-1.97184	0.44075	-1.63618	0.359896	-1.07865	0.199214	-1.60015	-0.323293	0.0890854	-1.31499	-1.34068	0.628511	-0.605863	-0.905582	0.514404	1.44847	0.402442	0.28464	0.0105864	0.134682	0.458475	-0.79121	0.232891	-1.07622	0.613854	-0.60871	-1.31165	0.223512
1.01113	0.11824	-0.780226	-1.47543	-0.127442	-0.332856	-0.177126	-0.597982	-0.725459	-0.186779	-0.700181	1.38273	0.178441	0.0210306	-1.05952	1.42913	0.0378793	-0.720316	0.0771711	-0.587617	0.176094	-0.530553	-1.78778	0.23048	-1.59594	0.38203	-1.28463	0.159157	-1.63242	-0.0423208	-0.107758	-1.14364	-1.20776	0.312523	-0.395255	-0.865665	0.145385	1.46479	0.0160937	0.228521	-0.0282756	0.269032	0.164057	-0.496573	0.739306	-0.957211	0.817939	-0.588423	-1.84302	0.850581
1.16994	0.174489	-0.530733	-1.74076	0.136872	-0.403463	-0.437496	-0.828679	-0.369145	-0.230356	-0.530449	1.57187	0.0518368	0.256522	-0.684228	0.873202	-0.0934566	-0.779309	-0.0372885	-0.355227	0.147822	-0.324346	-1.37192	-0.161108	-1.53844	0.51913	-1.41828	0.410229	-1.4985	0.0831045	-0.490343	-0.918656	-0.996562	0.16919	-0.176574	-0.385203	-0.0275124	1.6104	-0.464257	0.0480901	0.034971	0.428436	-0.22308	-0.329488	1.00805	-0.629605	0.888251	-0.545917	-1.90151	1.51036
0.972493	0.0176637	-0.425684	-1.6969	0.0126143	-0.291869	-0.879691	-1.027	-0.0920679	-0.390382	-0.276297	1.67639	0.105008	0.239537	-0.356424	0.467519	-0.131583	-0.728675	-0.172376	-0.222096	0.0958902	-0.0151585	-0.917833	-0.518465	-1.39901	0.81629	-1.45076	0.631372	-1.23318	-0.0692761	-1.05423	-0.669172	-0.613532	0.162699	-0.100316	-0.0094129	0.303363	1.57804	-0.663246	-0.328915	0.0432821	0.463782	-0.610231	-0.371517	1.02965	-0.345089	0.829363	-0.49021	-1.50444	2.07778
0.495346	-0.267771	-0.434482	-1.47402	-0.270876	-0.151172	-1.17971	-1.12272	0.0615569	-0.518507	0.0344468	1.64403	0.52149	-0.0488873	-0.285505	0.252941	-0.091567	-0.579153	-0.308362	-0.195474	0.0721759	0.215662	-0.552895	-0.612524	-1.13727	1.05605	-1.397	0.742668	-0.761608	-0.34893	-1.72246	-0.360912	-0.162641	0.175661	-0.140324	0.0903213	0.874749	1.34353	-0.561566	-0.791772	-0.00499026	0.423073	-0.831575	-0.569626	0.88985	-0.232402	0.621518	-0.394622	-0.823767	2.34975
-0.0973047	-0.528363	-0.5431	-1.20303	-0.417495	-0.15241	-1.04901	-0.900645	-0.030074	-0.602125	0.30509	1.44063	1.20361	-0.450454	-0.404451	0.190739	-0.164906	-0.592702	-0.353974	-0.277121	0.0868507	0.360426	-0.339407	-0.399806	-0.7488	1.26743	-1.0783	0.860943	-0.240677	-0.483363	-2.34258	-0.153128	0.254587	0.345285	-0.173809	0.0247471	1.20486	0.924091	-0.291721	-1.16775	-0.0868799	0.439085	-0.805294	-0.818418	0.610949	-0.0809285	0.301507	-0.334335	-0.283118	2.18243
-0.603224	-0.713205	-0.586563	-1.01011	-0.190627	-0.253221	-0.811185	-0.57658	-0.413077	-0.719191	0.631041	1.05464	1.98928	-0.751575	-0.66631	0.277374	-0.404121	-0.722708	-0.29918	-0.349201	0.27516	0.444431	-0.281831	-0.0983237	-0.49062	1.53218	-0.568797	0.882794	0.113056	-0.434213	-2.63535	-0.138155	0.651828	0.670696	-0.237424	-0.0536843	1.19182	0.525538	0.000546036	-1.26374	-0.263494	0.422529	-0.14798	-0.868968	0.121649	-0.0652216	-0.0317397	-0.238059	-0.0666096	1.71475
-1.09058	-0.912561	-0.634126	-1.06819	0.228682	-0.451039	-0.780148	-0.295159	-0.953163	-0.889936	0.913083	0.56499	2.49262	-0.917385	-0.898173	0.444465	-0.570639	-0.965372	-0.282561	-0.15721	0.492526	0.36665	-0.30948	0.212173	-0.474781	1.69238	-0.0627804	0.754674	0.203271	-0.429792	-2.65332	-0.380952	0.900032	1.11458	-0.112399	-0.120275	0.983219	0.590655	0.149634	-1.27087	-0.591613	0.0983962	0.74658	-0.769209	-0.347206	0.015703	-0.278315	-0.0875363	-0.157196	1.13592
-1.48886	-1.16287	-0.724806	-1.28972	0.318502	-0.715029	-1.07324	-0.0262289	-1.25188	-0.980934	1.03945	0.0356835	2.51797	-0.828589	-0.978115	0.529148	-0.447263	-1.24938	-0.292518	0.0254318	0.550065	0.114908	-0.261975	0.441607	-0.626986	1.55276	0.34097	0.419802	0.257931	-0.590903	-2.42653	-0.784094	0.924828	1.49073	0.44541	-0.220094	0.773696	0.754455	0.152039	-1.13386	-1.00218	-0.336231	1.51595	-0.792854	-0.625111	0.280716	-0.489236	-0.0212403	-0.358182	0.627374
-1.76496	-1.35424	-0.878791	-1.46646	0.0349239	-0.989511	-1.60238	0.407215	-1.16083	-0.850222	0.89516	-0.243956	2.1263	-0.500693	-1.12403	0.399281	-0.0862379	-1.52426	-0.376965	0.0810578	0.436013	-0.177115	-0.179232	0.669365	-0.784964	1.20243	0.738485	-0.109175	0.32745	-0.75818	-2.20751	-1.21987	0.711422	1.4973	1.35451	-0.366628	0.614165	0.609912	0.130876	-0.824378	-1.44623	-0.738723	1.96529	-0.921249	-0.416544	0.592387	-0.805565	-0.11194	-0.546295	0.140108
-2.02977	-1.35004	-0.810481	-1.53128	-0.416851	-1.208	-2.15227	0.910926	-0.883162	-0.50544	0.438033	-0.291554	1.58915	-0.0713552	-1.34382	0.0168849	0.128017	-1.41068	-0.447789	-0.0574563	0.114632	-0.349768	-0.0288267	0.990755	-0.845306	0.850004	1.12341	-0.798901	0.400622	-0.813548	-1.98931	-1.27793	0.334211	1.1701	2.11381	-0.506156	0.601492	0.37306	0.14581	-0.510205	-1.86497	-1.03675	1.97474	-1.15726	0.037547	0.824973	-0.980785	-0.138317	-0.708661	-0.126561
-2.25738	-1.11878	-0.706111	-1.51366	-0.747538	-1.38225	-2.57329	1.36428	-0.579741	-0.183385	-0.207332	-0.380201	1.03153	0.283326	-1.54653	-0.433394	0.056165	-0.953616	-0.434037	-0.424474	-0.344244	-0.347224	0.165432	1.29363	-0.662731	0.635884	1.24231	-1.36704	0.395713	-0.690196	-1.70982	-1.02135	-0.153337	0.743317	2.39231	-0.636684	0.722661	0.218547	0.236905	-0.134208	-2.07566	-1.27858	1.57006	-1.20597	0.252308	0.783457	-0.953284	-0.234726	-0.884677	-0.213149
-2.0211	-0.722073	-0.766812	-1.49594	-1.07827	-1.60329	-2.74986	1.76198	-0.35065	-0.0795844	-0.34216	-0.468231	0.475927	0.494173	-1.63753	-0.703795	-0.280652	-0.525284	-0.283325	-0.863231	-0.793903	-0.212355	0.304558	1.3935	-0.355476	0.466602	1.04195	-1.59218	0.345377	-0.394504	-1.3482	-0.717107	-0.632093	0.55137	2.20919	-0.83201	0.676997	0.0494474	0.714916	0.333848	-1.96783	-1.49082	1.10664	-1.14229	0.332487	0.490188	-0.939426	-0.318943	-1.13752	-0.449548
-1.59478	-0.318928	-0.885468	-1.53299	-1.27925	-1.87056	-2.6602	2.04793	-0.0704666	-0.256484	-0.0740825	-0.590001	-0.0280959	0.511285	-1.62852	-0.612082	-0.738933	-0.125821	0.119202	-1.09673	-1.16182	-0.0201287	0.391568	1.22706	-0.037211	0.223232	0.709305	-1.64736	0.450164	-0.219835	-0.982197	-0.428665	-1.0251	0.497088	1.66706	-0.881699	0.397488	0.0984368	0.89957	0.737198	-1.62544	-1.60828	0.736442	-1.15591	0.445382	0.0626966	-0.739984	-0.476358	-1.34481	-0.613929
-1.17793	-0.0429847	-1.0701	-1.68332	-1.41361	-1.87306	-2.30918	2.14409	0.257703	-0.641285	0.126191	-0.775783	-0.392521	0.478331	-1.40434	-0.263079	-1.14474	0.211283	0.524617	-1.16328	-1.24666	0.144758	0.425775	0.936101	0.301208	-0.143061	0.503513	-1.45194	0.698398	0.0557143	-0.625197	-0.317818	-1.28358	0.348987	0.931573	-0.609836	-0.103708	0.0918714	0.663087	1.13266	-1.31208	-1.41406	0.207602	-1.06462	0.476684	-0.277612	-0.492765	-0.524859	-1.39354	-0.709358
-0.653828	0.0596496	-1.14512	-1.818	-1.456	-1.51496	-1.8452	1.81497	0.589989	-1.10621	0.245759	-0.768868	-0.573941	0.235724	-0.920599	0.252858	-1.50719	0.369659	0.708202	-1.00682	-0.888177	0.24283	0.32435	0.70758	0.569753	-0.616001	0.52054	-1.37281	0.779125	0.331769	-0.351356	-0.436216	-1.44587	0.0471771	0.142075	-0.518065	-0.303562	-0.121415	0.0874515	1.43381	-1.20006	-0.916007	-0.500293	-0.865031	0.402962	-0.415781	-0.275235	-0.28451	-1.35514	-0.729217
-0.173027	0.114156	-1.16533	-1.59455	-1.30948	-1.08925	-1.4071	1.29423	0.774499	-1.44879	0.1935	-0.773732	-0.567806	-0.0742982	-0.362593	0.69103	-1.6488	0.220105	0.66586	-0.719759	-0.475099	0.244241	0.138901	0.639052	0.676982	-0.810912	0.566062	-1.39588	0.635728	0.516184	-0.206016	-0.696979	-1.61876	-0.264695	-0.562503	-0.55203	-0.0181837	-0.436372	-0.504687	1.5776	-1.2786	-0.423032	-1.19544	-0.689401	0.349725	-0.2571	-0.148867	-0.0901734	-1.20366	-0.696553
0.0609875	0.235088	-1.22488	-1.15107	-1.2235	-0.791747	-1.09114	0.936589	0.709408	-1.44169	-0.0579453	-0.919873	-0.553957	-0.445306	0.0385512	0.821844	-1.34859	-0.177737	0.28786	-0.306423	-0.104377	0.177885	-0.0400404	0.747974	0.699379	-0.48623	0.532585	-1.32307	0.222374	0.58033	-0.196441	-0.876969	-1.73889	-0.403139	-0.985988	-0.634656	0.386832	-0.715781	-0.908709	1.44466	-1.42781	-0.173277	-1.80521	-0.454097	0.339117	-0.219826	-0.172196	-0.0350859	-1.0077	-0.642582
-0.0348399	0.247139	-1.40267	-0.660478	-1.24443	-0.776529	-0.869746	0.69608	0.355886	-1.30389	-0.507096	-1.12154	-0.52484	-0.811302	0.217347	0.58628	-1.09218	-0.531234	-0.043113	0.195338	0.143591	0.035346	-0.0614184	0.83364	0.646469	0.266054	0.425856	-1.01104	-0.238844	0.533438	-0.273348	-1.08556	-1.67139	-0.38306	-0.937786	-0.482993	0.631414	-0.811625	-1.06776	1.13622	-1.4068	-0.16552	-2.04511	-0.230218	0.152592	-0.463859	-0.429404	-0.216012	-0.793078	-0.591636
-0.417271	0.125151	-1.63349	-0.26959	-1.35271	-1.02645	-0.824935	0.41045	-0.0290884	-1.06007	-1.00783	-1.21221	-0.539986	-0.917161	0.276409	0.225121	-0.994906	-0.613767	0.139283	0.526558	0.204064	0.0208547	-0.131711	0.736117	0.453297	0.927003	0.382383	-0.484016	-0.498127	0.390477	-0.4558	-1.20288	-1.32473	-0.315861	-0.417365	-0.311966	0.36478	-0.937619	-0.869476	0.735188	-1.11299	-0.358394	-1.66762	-0.090605	-0.187774	-0.870837	-0.674604	-0.308487	-0.600334	-0.773233
-0.97626	-0.140521	-1.82724	-0.0670008	-1.45736	-1.35211	-0.908668	0.076642	-0.290388	-0.751671	-1.47721	-1.13074	-0.502965	-0.650534	0.256438	-0.149908	-1.10286	-0.498702	0.350282	0.666739	0.118798	0.42931	-0.259991	0.422528	0.220987	1.21917	0.391183	-0.0690717	-0.232646	0.101509	-0.530822	-1.201	-1.02984	-0.288903	0.225964	-0.180055	-0.232039	-0.95801	-0.521605	0.36862	-0.721819	-0.52122	-0.937157	-0.020861	-0.636791	-0.975321	-0.717629	-0.236101	-0.511828	-1.09454
-1.59	-0.505855	-1.77907	-0.102571	-1.31628	-1.43925	-1.03237	-0.213674	-0.50519	-0.536776	-1.68748	-0.766822	-0.372479	-0.28224	0.283576	-0.574694	-1.02518	-0.458277	0.607553	0.687703	-0.0233636	1.01853	-0.323974	0.0997596	-0.0535411	1.11482	0.309711	0.115686	0.497072	-0.222454	-0.356987	-1.08388	-0.940792	-0.350858	0.690634	-0.142791	-0.74327	-0.779888	-0.182236	0.0731891	-0.376533	-0.509275	-0.138998	0.0176787	-1.00743	-0.570181	-0.571537	-0.153667	-0.696616	-1.22729
-2.07449	-0.918569	-1.59312	-0.317645	-1.00809	-1.36266	-0.985036	-0.489197	-0.486644	-0.444854	-1.60484	-0.111192	-0.375275	-0.0250832	0.199603	-1.03617	-0.569122	-0.509211	0.622754	0.815624	-0.160652	1.45365	-0.420367	0.0576806	-0.268937	0.698799	0.121582	-0.000220636	1.48672	-0.38382	-0.158805	-0.946557	-0.977507	-0.516445	0.85275	-0.156323	-0.938685	-0.649612	0.0439623	-0.214158	-0.216852	-0.326947	0.359815	-0.00295725	-1.24547	-0.0902901	-0.341001	-0.270243	-1.06507	-0.994582
-2.36686	-1.14531	-1.31058	-0.377096	-0.643075	-1.23692	-0.575447	-0.679614	-0.24983	-0.481755	-1.45386	0.621101	-0.325413	0.158809	-0.00305522	-1.43906	0.147758	-0.620536	0.404637	0.986844	-0.261559	1.52574	-0.540369	0.25128	-0.309032	0.167855	0.00359316	-0.0432778	2.42946	-0.38304	0.133492	-0.824195	-0.877692	-0.745495	0.811162	-0.158385	-0.855658	-0.673026	0.133039	-0.506668	-0.190801	-0.194201	0.437544	-0.0909872	-1.54596	0.265685	-0.243434	-0.455149	-1.47989	-0.551037
-2.45718	-1.13848	-1.02835	-0.243302	-0.318373	-0.963775	0.0222098	-0.727075	-0.0172449	-0.625803	-1.29549	1.18792	-0.493719	0.244294	-0.12139	-1.73079	1.0742	-0.803001	0.106502	1.03712	-0.280158	1.17682	-0.47913	0.65742	-0.333895	-0.40189	0.0805963	0.422542	3.08751	-0.233146	0.341223	-0.857201	-0.558089	-0.929353	0.748464	-0.130103	-0.381471	-0.702452	0.126628	-0.781423	-0.223979	-0.0653989	0.163301	-0.239171	-1.72968	0.478738	-0.347073	-0.459079	-1.71926	-0.0627891
-2.34525	-1.05858	-0.948444	-0.063854	-0.118053	-0.682863	0.504423	-0.664885	-0.0236219	-0.868112	-1.0386	1.33662	-0.658046	0.26338	-0.15345	-1.90472	1.9218	-1.12652	-0.174553	0.910455	-0.23716	0.749944	-0.107346	0.996477	-0.472168	-0.984907	0.0861927	0.930681	3.23716	-0.0367626	0.290812	-1.01129	-0.198226	-0.925738	0.715019	-0.187662	0.110171	-0.676317	0.00720906	-1.16843	-0.135265	-0.0619398	-0.197245	-0.306091	-1.78724	0.647969	-0.582194	-0.257806	-1.68596	0.323766
-2.19196	-0.991011	-1.12464	0.0505844	-0.0605946	-0.452024	0.672929	-0.524293	-0.305262	-1.11522	-0.72396	1.05709	-0.544371	0.234076	-0.0817815	-1.92975	2.40638	-1.53219	-0.381741	0.697347	-0.200617	0.624494	0.422515	1.07104	-0.578447	-1.50823	-0.0461776	1.18655	2.87997	0.13844	0.070948	-1.13487	0.13336	-0.757774	0.679303	-0.356452	0.470766	-0.529007	-0.196806	-1.49361	-0.0656225	-0.211837	-0.51414	-0.189205	-1.58549	0.803299	-0.844651	0.0627837	-1.47885	0.479429
-1.95709	-1.03515	-1.36605	-0.00535221	-0.0979617	-0.249939	0.431422	-0.320828	-0.538787	-1.30008	-0.473849	0.543189	-0.563345	-0.00623138	0.1104	-1.76272	2.42516	-1.86048	-0.563954	0.497953	-0.205938	0.406529	0.97312	0.952286	-0.709126	-1.65435	-0.226946	1.21631	2.18279	0.513089	-0.0844163	-0.924655	0.351464	-0.487035	1.05832	-0.636986	0.584022	-0.34221	-0.509815	-1.48361	-0.0180946	-0.443781	-0.780438	-0.0588512	-1.18941	0.926367	-0.927617	0.209667	-1.27177	0.556368
-1.74243	-1.21462	-1.43682	-0.227542	-0.229412	-0.277665	-0.184591	-0.0923875	-0.602797	-1.41595	-0.204552	0.153547	-0.647954	-0.0598173	0.353708	-1.52475	2.06497	-2.03404	-0.685817	0.319167	-0.0959581	0.167854	1.23885	0.953213	-0.721625	-1.41965	-0.237988	1.08863	1.39582	1.04771	-0.104711	-0.412358	0.386308	-0.195829	1.40264	-0.972629	0.405655	-0.228086	-0.88604	-1.18153	0.0294936	-0.37367	-1.01117	-0.0761161	-0.727644	0.973325	-0.751948	0.062275	-1.10106	0.773067
-1.51105	-1.48619	-1.37675	-0.5635	-0.340219	-0.411667	-1.08067	0.10135	-0.613005	-1.52094	0.166563	-0.0270115	-0.760256	0.131903	0.452606	-1.33043	1.63417	-1.98343	-0.692071	-0.0101315	0.121376	-0.0741137	1.17373	1.03178	-0.515051	-1.01217	-0.230211	0.756246	0.755048	1.45319	0.0715111	0.191865	0.292908	-0.0193987	1.26843	-1.29282	-0.100567	-0.259493	-1.25223	-0.815182	-0.0939122	-0.0855592	-1.33817	-0.347967	-0.26372	0.863211	-0.488035	-0.313496	-1.11626	1.07796
-1.09351	-1.65881	-1.19936	-0.958911	-0.595805	-0.6113	-1.99582	0.133456	-0.729209	-1.60611	0.585727	-0.252103	-0.834471	0.549619	0.374402	-1.21034	1.50752	-1.78303	-0.697875	-0.115894	0.199342	-0.238592	1.01704	0.897002	-0.422593	-0.632366	-0.341216	0.364793	0.420437	1.71547	0.489064	0.618294	0.361	-0.00515866	0.846145	-1.42725	-0.79246	-0.417787	-1.47994	-0.648645	-0.323422	0.129941	-1.72642	-0.703312	0.0750039	0.597594	-0.25998	-0.522058	-1.16894	1.46026
-0.640917	-1.72267	-0.902332	-1.30468	-0.697649	-0.756912	-2.65792	0.0761633	-0.990922	-1.62704	0.927099	-0.592149	-0.793661	0.797738	0.308558	-1.04214	1.33477	-1.52126	-0.823454	-0.018144	0.0899779	-0.299936	0.74549	0.515888	-0.492045	-0.373507	-0.314884	0.0341413	0.359853	1.64277	0.900876	0.765265	0.407499	-0.00920492	0.320633	-1.3817	-1.2967	-0.559733	-1.58453	-0.674386	-0.469712	0.18083	-2.02247	-1.0234	0.290344	0.255999	-0.107587	-0.116664	-0.98897	1.91387
-0.413133	-1.72921	-0.503446	-1.36235	-0.298143	-0.73994	-2.89026	-0.092108	-1.26932	-1.51752	1.16089	-0.850715	-0.701843	0.750106	0.309823	-0.92874	1.22616	-1.16342	-1.04448	-0.11432	-0.125925	-0.160679	0.504898	0.147462	-0.680446	-0.173221	-0.213988	-0.0610704	0.512762	1.19167	0.938249	0.581425	0.261987	-0.0375481	-0.172537	-1.33015	-1.45411	-0.363511	-1.59819	-0.799155	-0.473363	-0.0199788	-2.20352	-1.28391	0.321061	-0.0682389	-0.185878	0.555578	-0.838747	2.27631
-0.524115	-1.63501	-0.157169	-1.05898	0.0540601	-0.627759	-2.75411	-0.312551	-1.58723	-1.26199	1.26598	-0.868708	-0.809165	0.376303	0.174555	-0.831846	1.29879	-0.83985	-1.32416	-0.288592	-0.419495	0.0082088	0.729316	0.0368084	-0.908857	-0.112347	-0.213341	0.411681	0.536196	0.615268	0.702746	0.293905	-0.0803134	0.0617112	-0.174945	-1.19645	-1.44688	0.16878	-1.48714	-0.754786	-0.416979	-0.407738	-2.3424	-1.16988	0.198394	-0.300655	-0.269866	1.15262	-0.73683	2.43266
-0.892255	-1.47559	0.0697772	-0.584985	0.299775	-0.537255	-2.31035	-0.300551	-1.78793	-0.860584	1.16413	-0.935815	-1.10747	-0.0799353	-0.107368	-0.703446	1.51458	-0.666543	-1.44919	-0.502755	-0.680488	0.315581	0.794165	-0.00314711	-1.11613	-0.188032	-0.275949	0.848412	0.353859	0.270341	0.649512	-0.176279	-0.30523	0.558887	-0.000829614	-0.826993	-1.29832	0.565467	-1.22235	-0.672545	-0.246434	-0.815653	-2.10999	-0.952012	0.10861	-0.412666	-0.35097	1.64231	-0.661355	2.3178
-1.39477	-1.12858	0.130207	-0.169355	0.334886	-0.533182	-1.65348	-0.121982	-1.85555	-0.57724	0.832251	-1.05152	-1.41859	-0.399606	-0.564855	-0.698582	1.53677	-0.410551	-1.31173	-0.659661	-0.900062	0.887294	0.560727	-0.170005	-1.23376	-0.291834	-0.247041	1.33935	0.00947111	0.0611816	0.514552	-0.611361	-0.410829	1.19178	0.235583	-0.38604	-1.20612	0.631395	-0.804136	-0.698764	0.180761	-1.0815	-1.64445	-0.884339	-0.00264017	-0.498114	-0.574604	1.99756	-0.296427	1.89887
-1.74686	-0.718964	0.0802706	0.0308143	0.264534	-0.611265	-1.11514	-0.00685937	-1.78839	-0.604262	0.39246	-1.10852	-1.40195	-0.539655	-0.926395	-0.744568	1.24832	0.00770713	-1.05759	-0.697989	-1.07066	1.20877	0.0944824	-0.314482	-1.20698	-0.36932	-0.173967	1.98085	-0.39602	-0.137468	0.0579418	-0.648786	-0.539983	1.51097	0.472145	-0.150564	-1.10589	0.32382	-0.223972	-0.769113	0.659179	-1.15963	-0.905262	-0.931739	-0.25906	-0.693517	-0.832318	1.9746	0.260681	1.21515
-1.8275	-0.437815	0.220183	0.0200874	0.0346609	-0.660346	-0.843009	-0.0627444	-1.66296	-0.849055	0.10032	-0.885511	-1.15308	-0.645252	-1.10624	-0.601975	0.790989	0.387528	-0.833783	-0.615257	-1.08888	1.28584	-0.509309	-0.199686	-1.08797	-0.241725	-0.154993	2.27427	-0.720143	-0.34348	-0.832733	-0.438104	-0.721309	1.40445	0.570586	-0.200101	-0.978312	-0.205426	0.411394	-0.610855	0.929736	-1.06216	0.0420473	-0.873682	-0.50742	-1.04743	-0.91756	1.55273	0.959152	0.511943
-1.55531	-0.343067	0.558031	-0.119494	-0.342571	-0.702207	-0.856855	-0.316932	-1.52282	-0.991121	0.0593037	-0.569181	-0.98425	-0.805541	-1.17281	-0.439853	0.438174	0.454824	-0.57454	-0.5668	-0.902639	1.07785	-1.11535	0.211933	-1.07026	0.101975	-0.200648	2.31553	-0.796695	-0.485172	-1.56178	-0.0180722	-0.799386	0.896121	0.485082	-0.477302	-0.9313	-0.817271	1.04575	-0.181889	0.893027	-0.756377	0.840572	-0.583332	-0.681063	-1.38405	-1.02528	0.893089	1.70245	-0.0071327
-0.964802	-0.345169	0.826423	-0.278535	-0.69707	-0.713844	-1.00828	-0.612661	-1.32965	-0.965485	0.103107	-0.246262	-0.844729	-1.06341	-1.17998	-0.301033	0.246258	0.302333	-0.346463	-0.642755	-0.587845	0.683138	-1.50723	0.661142	-1.27514	0.476395	-0.257831	2.1939	-0.757673	-0.34014	-1.68086	0.379072	-0.513384	0.15469	0.123653	-0.84402	-0.932541	-1.1732	1.46945	0.39509	0.620501	-0.541125	1.36538	-0.328109	-0.60917	-1.53739	-1.30166	0.319375	2.1152	-0.373876
-0.337059	-0.323924	1.02602	-0.315832	-0.958948	-0.679959	-1.09925	-0.825719	-1.17762	-0.758058	0.230389	0.131268	-0.61537	-1.08249	-1.12075	-0.173331	0.0885837	0.0427899	-0.277117	-0.792669	-0.305724	0.136995	-1.81022	0.94834	-1.49901	0.887443	-0.243726	1.94422	-0.699836	-0.0414094	-1.39088	0.59152	-0.113318	-0.610365	-0.19559	-1.2042	-0.749712	-1.38525	1.54584	0.974675	0.406535	-0.383915	1.53541	-0.244358	-0.531322	-1.55435	-1.40738	-0.00129056	2.11008	-0.655217
0.132247	-0.0475424	1.20272	-0.267377	-1.15736	-0.777823	-1.18665	-0.802981	-0.984993	-0.622356	0.355151	0.344757	-0.174245	-0.632077	-0.870787	-0.0808232	-0.0326046	-0.399063	-0.189485	-0.807511	-0.142851	-0.134029	-1.94915	0.966336	-1.59761	1.21734	-0.145915	1.67334	-0.686722	0.135363	-0.90383	0.58922	0.308598	-1.12848	-0.457111	-1.47232	-0.490463	-1.48769	1.23553	1.40231	0.553713	-0.104688	1.39352	-0.0615617	-0.420256	-1.50703	-1.15134	-0.238127	1.91552	-0.842865
0.29717	0.232166	1.17088	-0.142822	-1.35009	-1.01547	-1.22867	-0.704399	-0.714679	-0.718811	0.228758	0.408136	0.499383	-0.0806098	-0.629989	0.0688432	-0.115928	-0.838281	-0.133694	-0.745038	0.0723979	-0.0369527	-1.81832	0.790669	-1.62229	1.37831	-0.0793643	1.60622	-0.530887	0.19653	-0.50879	0.259758	0.633166	-0.952612	-0.73876	-1.52682	-0.284725	-1.3766	0.73955	1.58198	0.747822	0.0684276	0.974526	0.308177	-0.27311	-1.36516	-0.866144	-0.459014	1.59207	-0.933878
0.160247	0.171985	0.845176	0.0131207	-1.54436	-1.32932	-1.15188	-0.686833	-0.455155	-0.937612	-0.0734291	0.300667	1.19368	0.332567	-0.421209	0.419434	-0.121645	-1.07911	-0.180992	-0.817692	0.266925	0.0745497	-1.55288	0.583072	-1.58329	1.30664	-0.216651	1.5815	-0.118328	0.0802956	-0.35702	0.20314	0.700767	-0.468092	-0.830669	-1.26555	-0.281822	-1.03776	0.14243	1.42195	0.891676	0.146745	0.459251	0.798275	-0.205233	-1.07918	-0.783337	-0.518868	1.12555	-1.00093
-0.0973608	-0.0579649	0.383411	0.0779882	-1.58548	-1.77174	-0.899078	-0.744178	0.0556014	-1.0959	-0.551622	0.0643084	1.59172	0.379244	-0.416242	1.04483	-0.212229	-1.0898	-0.449316	-1.04082	0.266969	0.223408	-1.07407	0.549797	-1.5261	1.05471	-0.588765	1.55005	0.30983	-0.119156	-0.479757	0.513502	0.563988	-0.0104958	-0.644852	-0.870165	-0.418417	-0.6	-0.351571	0.956069	0.94236	0.301852	-0.0896563	1.35618	-0.109098	-0.865281	-0.885914	-0.394765	0.731311	-1.09117
-0.265533	-0.100556	0.00741185	0.0307943	-1.51543	-1.99077	-0.597134	-0.606549	0.61234	-1.06902	-0.691088	-0.180181	1.66874	0.121243	-0.505174	1.46641	-0.477542	-1.00438	-0.761269	-1.31094	0.0761449	0.252865	-0.66996	0.633471	-1.44601	0.547365	-0.729968	1.35127	0.484283	-0.297424	-0.8111	0.926485	0.311479	0.23205	-0.417315	-0.50004	-0.566303	-0.205325	-0.596268	0.474433	0.861961	0.475629	-0.535621	1.80307	-0.00199885	-0.709159	-1.01959	0.0537751	0.430326	-1.20635
-0.373508	-0.174162	-0.210964	-0.0640721	-1.13138	-1.90839	-0.243684	-0.307494	0.994465	-0.734049	-0.521365	-0.35993	1.39306	-0.15044	-0.58416	1.58802	-0.774645	-0.901898	-0.867673	-1.4075	-0.232749	0.0727657	-0.405464	0.748644	-1.25522	0.0306354	-0.387271	1.08187	0.276304	-0.514238	-1.00668	1.48407	0.0244249	0.419451	-0.368205	-0.25745	-0.600729	-0.0101355	-0.513383	0.18084	0.634954	0.549478	-0.784706	1.87864	-0.00589174	-0.637251	-0.891631	0.770434	0.216824	-1.35497
-0.684547	-0.418991	-0.367349	-0.135366	-0.490162	-1.54552	0.0796674	-0.0447381	0.974293	-0.352156	-0.306122	-0.370984	0.99026	-0.376247	-0.385346	1.40855	-1.2035	-0.76204	-0.916602	-1.30438	-0.485539	-0.330106	-0.267636	0.666447	-0.903005	-0.344455	0.0626239	0.820209	-0.254529	-0.667474	-0.921435	1.94449	-0.121797	0.496367	-0.432724	-0.21968	-0.588894	-0.0560217	-0.370428	0.00768331	0.294597	0.600836	-0.865767	1.73243	-0.0769464	-0.695179	-0.493064	1.2838	0.125107	-1.54938
-1.1792	-0.595401	-0.560545	-0.241121	-0.000183411	-1.00087	0.241168	0.159276	0.566622	-0.100918	-0.121257	-0.184197	0.501746	-0.511441	0.0565764	0.976858	-1.30064	-0.476401	-0.895409	-1.17128	-0.528713	-0.732314	-0.181218	0.548429	-0.506925	-0.545329	0.385385	0.637914	-0.778242	-0.643783	-0.72373	2.02225	-0.140394	0.233396	-0.353817	-0.354736	-0.438678	-0.285092	-0.258394	-0.107942	-0.086247	0.506528	-0.927107	1.48279	-0.244805	-0.620948	-0.231786	1.3975	0.211214	-1.69117
-1.67384	-0.661548	-0.819097	-0.48345	0.173952	-0.476769	0.104092	0.10368	-0.0911388	0.172161	-0.196673	0.02247	-0.0439962	-0.534339	0.580699	0.510385	-1.00999	-0.0609712	-0.799073	-1.04059	-0.336999	-0.875027	-0.244415	0.443328	-0.1218	-0.272441	0.516218	0.462343	-0.924223	-0.63099	-0.496568	1.66147	-0.313173	-0.253035	-0.111926	-0.563234	-0.246378	-0.57755	-0.224886	-0.10577	-0.455275	0.0572356	-0.928177	1.29558	-0.470439	-0.370182	-0.143622	1.04672	0.0661818	-1.7107
-1.71696	-0.725596	-1.08954	-0.835169	-0.0649568	-0.0847831	-0.133348	-0.183239	-0.743704	0.329742	-0.553379	0.119355	-0.470786	-0.341207	1.01146	0.0529887	-0.607922	0.420233	-0.423797	-0.943433	-0.126749	-0.760799	-0.071881	0.14793	0.169332	0.236445	0.591785	0.347969	-0.514777	-0.777253	-0.243655	1.17176	-0.501199	-0.793305	0.188649	-0.743528	-0.0798724	-0.848224	-0.0693841	0.235349	-0.765429	-0.340758	-0.866663	1.27412	-0.699412	-0.0672451	-0.246538	0.441689	-0.268531	-1.69014
-1.39235	-0.77784	-1.34925	-1.17604	-0.303505	0.0743273	-0.245859	-0.55421	-1.13417	0.29967	-0.93333	0.172318	-0.6494	0.181548	1.32378	-0.335416	0.0311519	0.842382	0.123064	-0.876206	-0.0933959	-0.553149	0.484024	0.0803136	0.267859	0.842152	0.562198	0.314113	-0.11693	-0.984077	-0.10638	0.745769	-0.57761	-0.982274	0.41935	-0.866354	-0.0180468	-1.0712	0.00750402	0.914318	-0.95997	-0.210671	-0.679935	1.34368	-0.904231	0.235921	-0.518636	-0.0824331	-0.526574	-1.61378
-0.954194	-0.721704	-1.49644	-1.3886	-0.562759	0.0362874	-0.497431	-0.946334	-1.2909	0.123076	-1.13863	0.239432	-0.569546	0.788139	1.56595	-0.482373	0.79529	1.03755	0.595543	-0.754627	-0.188246	-0.273344	0.877647	0.24431	0.0979205	1.33349	0.416053	0.288504	0.000239289	-1.1687	-0.182366	0.674011	-0.542935	-0.702302	0.511527	-0.852966	0.375959	-1.19016	-0.184897	1.68992	-1.00733	0.162621	-0.493905	1.26913	-0.906609	0.33667	-0.961389	-0.391295	-0.211831	-1.47151
-0.565174	-0.461228	-1.4882	-1.44819	-0.827123	-0.101391	-0.650954	-1.39332	-1.28749	-0.0370891	-1.20515	0.161268	-0.286504	1.54277	1.53431	-0.357727	1.42356	0.865041	0.730842	-0.492062	-0.219311	0.0236391	1.11672	0.663796	-0.202492	1.64674	0.206242	0.299085	-0.0711607	-1.22062	-0.31854	0.665614	-0.373747	-0.0954142	0.496631	-0.591234	0.750931	-1.25213	-0.353961	2.2158	-0.970768	0.657825	-0.390408	1.00736	-0.903256	0.280837	-1.44714	-0.568185	0.356278	-1.30622
-0.333915	0.0362642	-1.41919	-1.15514	-0.93277	-0.136684	-0.786039	-1.6758	-0.78805	0.0557426	-1.0247	-0.0211783	0.207907	2.04835	1.18352	-0.0358092	1.6578	0.357458	0.484007	-0.266659	-0.215799	0.269044	1.09053	0.838902	-0.425578	1.69018	-0.116382	0.166615	-0.0385626	-1.18379	-0.282437	0.59568	0.277392	0.615713	0.33878	-0.151514	1.06214	-1.24238	-0.311776	2.25957	-0.946716	1.27408	-0.394842	0.516224	-0.98686	0.196993	-1.63886	-0.777562	0.876645	-1.15223
-0.34793	0.697407	-1.21331	-0.566002	-0.880793	-0.215693	-1.07436	-1.66757	-0.184395	0.169545	-0.708794	-0.147364	0.769497	2.30982	1.24495	0.200464	1.53126	-0.242789	-0.0577131	-0.151678	-0.193101	0.445984	1.21922	0.774328	-0.427377	1.55432	-0.445377	-0.0791972	-0.123856	-1.24095	0.000962273	0.547084	1.1123	1.22915	0.12641	0.304177	1.44219	-1.09188	-0.0818701	1.8664	-0.842505	1.91362	-0.49937	0.0829363	-1.01543	0.236316	-1.5729	-0.85278	1.31024	-0.964386
-0.486393	1.21326	-0.691993	-0.141548	-0.793869	-0.272356	-1.40918	-1.5108	0.268146	0.0620916	-0.429105	-0.102775	1.37542	2.47924	1.67343	0.250145	1.19704	-0.627059	-0.705119	-0.190433	-0.187363	0.493385	1.79797	0.434728	-0.281261	1.25291	-0.708567	-0.318944	-0.387117	-1.20158	0.268585	0.861715	2.02539	1.55748	-0.0494485	0.629471	1.38768	-0.859504	0.28217	1.50368	-0.650859	2.2964	-0.5722	-0.140514	-0.824969	0.343193	-1.40264	-0.610848	1.63823	-0.710657
-0.576121	1.32589	0.089231	0.117338	-0.785594	-0.0425057	-1.70829	-1.20516	0.377369	-0.039459	-0.358606	0.027971	2.01359	2.66645	1.95175	0.200408	1.10427	-0.968085	-1.10772	-0.0623349	-0.257924	0.474616	2.3832	0.339523	-0.219216	0.913432	-0.965025	-0.562921	-0.976556	-0.67346	0.601446	1.49128	3.00973	1.41352	-0.0909887	0.75637	0.941009	-0.669213	0.598248	1.59504	-0.294581	2.46955	-0.440744	-0.161901	-0.526904	0.309664	-1.23549	-0.297445	1.76639	-0.439587
-0.636014	1.04512	0.796768	0.150558	-0.769567	0.435127	-1.82364	-0.721049	0.109271	0.0758412	-0.346295	0.210952	2.67937	2.85404	1.97008	0.192133	1.02737	-1.13533	-1.14191	0.287067	-0.409549	0.587795	3.20828	0.653203	-0.174873	0.493975	-0.940316	-0.768018	-1.23683	-0.0478847	1.13389	2.37942	4.08962	1.1723	0.0164436	0.77977	0.421038	-0.583684	0.717354	1.81098	0.196044	2.70401	-0.260457	0.132272	-0.21089	0.22436	-1.04652	-0.104321	1.57912	-0.242905
-0.604469	0.76219	1.28025	0.492363	-0.578986	0.790984	-1.52202	-0.332898	-0.246337	0.441897	0.152163	0.51625	3.32161	3.30008	1.61064	0.249479	1.08406	-1.18434	-1.15955	0.729776	-0.61245	0.821364	4.11648	1.23951	0.0140601	-0.0478537	-0.418623	-0.933291	-0.909211	0.310838	1.77375	3.32717	4.95529	1.10667	0.434564	0.846368	-0.0647726	-0.564472	0.538684	1.93268	0.69499	2.99895	-0.190013	0.671947	0.186322	0.31533	-0.803899	-0.127053	1.11248	0.0474999
-0.46798	0.844617	1.52177	0.956673	-0.100722	1.01837	-1.11232	-0.166351	0.048222	1.04077	0.968369	0.982072	3.88676	4.0505	1.30846	0.458611	1.38651	-1.07245	-1.22949	1.11447	-0.710072	1.25089	4.46907	2.03981	0.213874	-0.561906	0.226434	-1.00019	-0.490999	0.455407	2.18103	3.97044	5.32313	1.37557	1.05004	1.03212	-0.487008	-0.663194	0.329336	1.80197	1.20014	2.9839	-0.207528	1.13287	0.415999	0.723613	-0.495299	-0.252248	0.570535	0.344591
-0.257564	0.945736	1.64648	1.39774	0.447	1.11294	-0.694024	-0.129839	0.734623	1.60952	2.07444	1.54893	4.18517	4.49148	1.0589	0.659777	1.90814	-0.644869	-1.26114	1.27676	-0.646802	1.86859	4.23829	2.4002	0.163343	-0.911225	0.835604	-0.899693	0.0511633	0.35308	2.17092	4.02494	4.91074	1.71899	1.62106	1.25425	-0.718535	-0.667951	0.326412	1.41763	1.52565	2.56386	-0.307826	1.32674	0.353727	1.32856	-0.183019	-0.230987	0.172065	0.509403
0.157686	0.951627	1.84959	2.00586	0.800475	1.44869	-0.534859	-0.0620016	1.12515	2.13624	3.07992	2.12059	4.10916	4.39096	0.607286	0.719192	2.3387	-0.0733243	-0.865863	1.2222	-0.606746	2.43368	3.63909	2.25197	-0.202986	-0.99474	1.21477	-0.783617	0.595517	0.235852	1.65827	3.51798	4.39948	1.80299	2.16341	1.37744	-0.772457	-0.284312	0.346867	0.916439	1.57365	2.13681	-0.315165	1.11794	0.136099	1.9523	0.0132458	-0.084433	0.0202487	0.465973
0.832085	1.37744	2.1901	2.63324	0.982651	2.05227	-0.651678	0.0048781	1.23969	2.36349	3.96242	2.60857	3.73126	4.1023	0.198847	0.587612	2.31445	0.418408	-0.120265	0.9409	-0.731077	2.66512	3.07851	1.73683	-0.756586	-0.800946	1.23342	-0.52633	1.02587	0.248055	1.07764	2.60134	3.99484	1.58979	2.49346	1.21823	-0.618986	0.376162	0.582754	0.83663	1.46996	1.76709	-0.286679	0.708867	-0.182595	2.29058	0.111165	0.059078	-0.00957869	0.275959
1.93789	1.83059	2.56285	3.15612	1.31298	2.51938	-0.779833	0.0565098	1.13314	2.18117	4.65908	3.00426	3.332	3.93567	-0.186223	0.381173	1.84131	0.807883	0.581902	0.493676	-0.982056	2.61524	2.864	1.16235	-0.993687	-0.547617	0.910244	-0.138984	0.966769	0.13311	0.898434	1.58919	3.12783	1.15011	2.46993	0.743153	-0.043871	1.00637	0.869154	0.969737	1.4294	1.60141	-0.327185	0.322183	-0.414892	2.18324	0.131514	0.116202	-0.00446673	0.210271
3.3999	2.26202	2.83132	3.36227	1.74268	2.68833	-0.68701	-0.072848	1.24615	1.71101	4.95205	3.81668	2.85933	3.558	-0.412893	0.122864	1.23017	1.13593	1.14614	-0.0475476	-1.1918	2.30825	2.71778	0.459508	-0.628265	-0.297305	0.385623	0.214123	0.543647	-0.124136	0.893855	0.815651	1.98333	0.81381	2.00002	0.298187	0.678029	1.28685	1.10486	0.827163	1.53011	1.25851	-0.345566	-0.00940719	-0.488981	1.63126	0.275537	0.219652	0.0319243	0.407303
4.57284	2.72613	2.89852	3.12692	2.04333	2.88185	-0.42096	-0.388448	1.58413	1.35582	4.8439	4.42799	2.27301	2.77432	-0.550076	-0.0759134	0.680964	1.29608	1.45528	-0.623261	-1.25475	1.80923	2.32084	0.146637	-0.271579	-0.105133	-0.189606	0.363477	0.324732	-0.362107	0.828524	0.393804	0.763571	0.708543	1.34228	0.137397	1.16677	1.27043	1.08959	0.432237	1.84305	1.04849	-0.18065	-0.176764	-0.469979	0.886284	0.388556	0.431242	0.0831665	0.680583
5.38654	3.2725	2.78743	2.50258	2.13336	2.9494	-0.263501	-0.735819	2.04615	1.29585	4.5454	4.26974	1.80049	1.6915	-0.762389	-0.149895	0.257341	1.33832	1.38031	-1.01918	-1.17033	1.21073	1.8167	0.366434	0.052139	-0.0491115	-0.668663	0.201884	0.388082	-0.491968	0.847447	0.165091	-0.21361	0.33376	0.852598	0.191861	1.4877	1.01316	0.685114	-0.0711909	2.16602	1.20019	0.0531236	-0.132359	-0.275991	0.147661	0.628903	0.607684	0.034245	0.830536
5.9134	3.65956	2.66315	1.69254	1.97266	2.52533	-0.257428	-1.00106	2.44118	1.1925	4.20597	3.50479	1.54687	1.03058	-1.09669	-0.172975	-0.0567827	1.33699	0.940927	-1.1755	-1.00932	1.03267	1.41096	0.560696	0.484165	0.00491674	-0.98791	-0.265287	0.452435	-0.553845	1.12691	-0.110937	-0.845276	-0.16551	0.95994	0.241813	1.53579	0.472043	0.10521	-0.394394	2.35762	1.12646	0.492103	0.0829132	-0.224012	-0.401561	0.867419	0.595833	-0.18784	0.761951
6.21485	3.66543	2.82757	0.989294	1.60741	1.98108	-0.295185	-1.09228	2.4515	1.0449	3.72809	2.34686	1.21383	0.788238	-1.28745	-0.285279	-0.139586	1.34841	0.334275	-1.00419	-0.881429	1.08769	1.21344	0.657633	0.976794	0.0900298	-1.08803	-0.6922	0.386267	-0.541056	1.39063	-0.527756	-0.91686	-0.566797	1.10204	0.171578	1.36816	-0.288604	-0.301175	-0.612894	2.33627	1.08657	0.925506	0.287803	-0.364229	-0.665555	0.942575	0.350258	-0.58176	0.646977
6.04886	3.53509	3.01235	0.713527	1.27323	1.68264	-0.302939	-1.12949	2.04631	0.839691	2.99128	1.5148	0.686877	0.415605	-1.04841	-0.460188	-0.151159	1.23515	-0.0242336	-0.574157	-0.826338	1.0234	0.794999	0.730787	1.22897	0.353653	-1.1288	-0.660705	0.129149	-0.372078	1.66106	-1.02223	-0.564291	-0.765956	1.09598	0.027848	1.13633	-0.760143	-0.468392	-0.509126	1.92082	0.969951	1.00425	0.376628	-0.539071	-0.701717	0.947912	-0.100673	-0.752812	0.51557
5.34469	3.21309	3.12076	0.623744	1.15886	1.48259	-0.318227	-1.19511	1.29103	0.525899	2.1149	1.00434	0.103198	-0.0225146	-0.677896	-0.401516	-0.273273	0.983574	-0.163183	-0.185685	-0.810787	0.830084	0.139263	0.62	1.24286	0.429005	-1.03201	-0.69752	-0.19128	-0.177649	1.6862	-1.39905	-0.261404	-0.727347	1.0864	0.0546137	1.07541	-0.857326	-0.45186	-0.110664	1.12522	0.822124	0.965914	0.348453	-0.685774	-0.747637	0.89823	-0.537828	-0.768748	0.316278
4.1978	2.83527	2.93647	0.486353	1.05471	1.20587	-0.389799	-1.26145	0.422027	0.0681003	1.37059	0.355641	-0.19448	-0.385319	-0.292409	-0.157867	-0.360272	0.927618	-0.18089	0.300354	-0.793897	0.49946	-0.519829	0.345094	0.944083	0.332299	-0.881651	-0.81045	-0.485992	-0.200051	1.31831	-1.63988	-0.215145	-0.497629	1.07666	0.193155	1.05235	-0.834652	-0.236194	0.275941	0.0797023	0.767434	0.98517	0.0942138	-0.809489	-0.566083	0.849015	-0.764612	-0.849346	0.0389666
3.00253	2.48657	2.19774	0.187374	0.845044	0.930291	-0.575755	-1.36563	-0.323483	-0.397967	0.883129	-0.196734	-0.061136	-0.567116	0.0450589	0.0673609	-0.279392	0.823931	0.0751087	0.83786	-0.929809	0.130832	-0.886486	0.0258584	0.558614	0.221245	-0.627598	-0.891856	-0.595446	-0.324268	0.5545	-1.98276	-0.411669	-0.306544	1.17031	0.551915	0.832243	-0.274776	0.0851671	0.366865	-0.83898	0.58195	1.15889	-0.449663	-0.886878	-0.290787	0.846504	-0.89671	-0.846865	-0.329102
2.04859	2.21074	1.15899	-0.176442	0.564282	0.526784	-0.85116	-1.40697	-0.828044	-0.646357	0.545116	-0.538184	0.0831021	-0.714003	0.250493	0.13366	-0.15302	0.5775	0.336421	1.26186	-1.19307	-0.258696	-1.05135	-0.0219393	0.394737	0.00988765	-0.204921	-0.932209	-0.366358	-0.374247	-0.260389	-2.26071	-0.57476	-0.333134	1.36205	0.967233	0.559671	0.399913	0.405596	0.135399	-1.16258	0.299399	1.28716	-0.739105	-0.848099	-0.139143	0.785231	-0.934671	-0.71793	-0.673257
1.34484	1.91645	0.151407	-0.415778	0.33356	-0.0549016	-1.16699	-1.43415	-1.08167	-0.46915	0.173987	-0.465219	0.0787467	-0.796151	0.302033	0.0403659	-0.0109582	0.181133	0.267893	1.55466	-1.49916	-0.686986	-1.25897	0.032091	0.390729	-0.245576	0.258869	-0.870219	0.101099	-0.590868	-0.877833	-2.14237	-0.434846	-0.614052	1.56135	1.11157	0.528901	0.754454	0.660102	-0.355082	-1.1796	0.0425878	1.17391	-0.316451	-0.690724	-0.278174	0.628663	-0.870023	-0.727696	-1.02375
0.779907	1.38979	-0.531411	-0.527905	0.227229	-0.722526	-1.44741	-1.48053	-1.1207	-0.0896848	-0.29985	-0.503884	-0.159111	-0.843119	0.243432	0.00721032	0.167187	-0.264083	-0.165547	1.64421	-1.72912	-1.07883	-1.33341	-0.0157768	0.341078	-0.345237	0.643966	-0.664544	0.449797	-0.786171	-1.21361	-1.84062	-0.305183	-0.878137	1.60844	1.18646	0.684261	0.753537	0.744159	-0.802933	-1.06479	-0.211476	0.752322	0.543808	-0.380613	-0.10956	0.425602	-0.750024	-0.917845	-1.2747
0.339058	0.578219	-0.859205	-0.684906	0.133539	-1.28069	-1.57589	-1.48562	-1.03808	0.299559	-0.729589	-0.583385	-0.510439	-0.960235	-0.0237261	0.0540904	0.235308	-0.483928	-0.79872	1.46561	-1.72465	-1.20247	-1.26702	-0.0844106	0.279098	-0.185101	0.921925	-0.430632	0.433603	-0.679658	-1.17231	-1.47714	-0.238888	-1.04505	1.31772	1.40587	1.25401	0.508977	0.586021	-1.18587	-0.920427	-0.531244	0.0682758	1.40554	0.0950531	0.223462	0.280635	-0.531861	-1.09283	-1.22002
-0.0942952	-0.298265	-0.749543	-0.956542	0.0433327	-1.28853	-1.52671	-1.41424	-0.853689	0.618554	-0.925302	-0.655216	-0.887856	-1.18344	-0.418231	0.11951	0.0495581	-0.149679	-1.3459	1.142	-1.42329	-1.10749	-1.21398	-0.241095	0.179899	0.00223649	0.997249	-0.311007	0.107609	-0.563608	-0.865664	-1.13065	-0.286835	-1.02193	0.804812	1.81598	1.70787	0.108088	0.311709	-1.33038	-0.838543	-1.03503	-0.619735	1.89699	0.535795	0.340834	0.298406	-0.458222	-1.00662	-0.761593
-0.374875	-1.02087	-0.373351	-0.968941	-0.133012	-0.969088	-1.46346	-1.29816	-0.550489	0.788393	-0.886383	-0.715237	-1.23987	-1.38582	-0.78852	0.166	-0.119692	0.42279	-1.6175	0.847605	-0.997308	-0.727682	-1.09861	-0.3636	-0.0449955	0.0142407	1.10693	-0.0289842	-0.15001	-0.36341	-0.316065	-0.92507	-0.35075	-0.971857	0.313934	2.19399	1.80529	-0.234518	0.163553	-1.06868	-0.851515	-1.4401	-1.14742	1.92342	0.725746	0.334189	0.46088	-0.607199	-0.773167	-0.290596
-0.329045	-1.15716	-0.097688	-0.629621	-0.374981	-0.722979	-1.39391	-0.976101	-0.236853	0.710007	-0.569602	-0.772267	-1.38803	-1.37947	-0.940069	0.254118	-0.1526	0.842772	-1.49515	0.62025	-0.637463	-0.206439	-1.05513	-0.377812	-0.196102	0.0506592	1.1619	0.40835	-0.275947	-0.262372	0.335455	-0.819875	-0.485743	-0.838003	0.150245	2.33311	1.55114	-0.308578	0.116325	-0.803158	-0.900421	-1.513	-1.40434	1.53332	0.634539	0.129285	0.659452	-0.933565	-0.67558	0.00761561
-0.0543701	-0.652092	-0.0555505	-0.325717	-0.516691	-0.619633	-1.24384	-0.525222	-0.0982113	0.590346	-0.38518	-0.567522	-1.17243	-1.30798	-0.82232	0.506453	-0.132502	0.944671	-1.28496	0.41825	-0.190418	0.209808	-1.06906	-0.354962	-0.324956	0.20655	0.933538	0.781835	-0.429935	-0.325342	0.859963	-0.841049	-0.711606	-0.562984	-0.03862	2.09631	0.909557	-0.102242	0.00850647	-0.558583	-0.808382	-1.37709	-1.23271	1.00772	0.303952	-0.124671	0.754399	-1.19003	-0.503728	0.0937375
0.175734	-0.0329446	-0.247727	-0.260014	-0.746367	-0.681333	-1.01648	-0.0251257	-0.22157	0.384931	-0.0144203	-0.222935	-0.701256	-1.15455	-0.601423	0.877886	-0.215543	0.887859	-1.23134	0.187324	0.175844	0.51689	-1.02819	-0.336356	-0.272301	0.374246	0.68013	0.922737	-0.631126	-0.506266	1.22647	-0.982498	-0.999516	-0.383971	-0.305751	1.60001	0.126069	0.199899	-0.27325	-0.35939	-0.561563	-1.16836	-0.821995	0.551398	-0.0723991	-0.385979	0.602365	-1.10911	-0.478525	0.193843
0.129984	0.329895	-0.585545	-0.441504	-0.928394	-0.827305	-0.84307	0.3763	-0.523075	0.0125503	0.270384	-0.0700088	-0.127806	-0.904036	-0.429188	1.3266	-0.392084	0.842785	-1.27518	-0.136363	0.374897	0.790342	-0.858361	-0.321223	-0.152607	0.348439	0.484218	0.755571	-0.641923	-0.63687	1.36233	-1.19718	-0.998714	-0.347684	-0.563291	1.05439	-0.783819	0.572067	-0.647434	-0.15597	-0.0986396	-1.03041	-0.345033	-0.00939433	-0.3325	-0.450643	0.159155	-0.845337	-0.561296	0.434823
-0.187767	0.385037	-0.798847	-0.756146	-0.864473	-0.853341	-0.798324	0.679939	-0.841229	-0.475709	0.34827	-0.135555	0.550139	-0.771041	-0.361397	1.70096	-0.785477	0.732891	-1.35739	-0.563117	0.42239	0.93306	-0.777455	-0.186342	-0.298157	0.0338268	0.345656	0.259423	-0.28534	-0.680387	1.21617	-0.963504	-0.886809	-0.235905	-0.777045	0.819546	-1.5251	0.801924	-0.876821	0.065731	0.60228	-1.00563	0.0669886	-0.334206	-0.436029	-0.379112	-0.485918	-0.648172	-0.571814	0.691472
-0.454435	0.245622	-0.879194	-1.06974	-0.677462	-0.639454	-0.985378	0.952236	-1.10503	-0.831751	0.288053	0.0574352	1.30338	-0.807427	-0.411122	1.87387	-0.937833	0.526517	-1.23274	-0.956278	0.298081	0.787032	-0.63313	0.055741	-0.543852	-0.359715	0.106907	-0.181345	-0.104392	-0.732141	0.930307	-0.302216	-0.793437	0.208052	-0.683629	0.976366	-1.75662	0.749308	-0.961386	0.308367	1.41532	-1.12563	0.271739	-0.455022	-0.449258	-0.111393	-0.957448	-0.609205	-0.528085	0.763927
-0.636873	0.183104	-1.08046	-1.23282	-0.56054	-0.50872	-1.06657	1.25542	-1.2858	-0.930191	0.168412	0.379524	1.88483	-0.883869	-0.499208	1.762	-0.652996	0.146931	-0.785288	-1.0259	0.0395517	0.605895	-0.537057	0.187792	-0.583636	-0.676794	0.107794	-0.0305607	-0.142052	-0.866808	0.742424	0.186564	-0.772748	0.54318	-0.456429	1.11836	-1.62635	0.484618	-0.845139	0.557873	2.13002	-1.19691	0.182673	-0.490392	-0.423365	0.256527	-1.03025	-0.491736	-0.538538	0.671314
-0.738358	0.170854	-1.34983	-1.17389	-0.620909	-0.524829	-0.878592	1.59912	-1.30331	-0.871623	-0.0221598	0.46537	2.27633	-0.831345	-0.593929	1.5645	-0.545218	-0.0425243	-0.259045	-0.832629	-0.111618	0.395435	-0.538545	0.0667893	-0.249747	-0.770218	0.309356	0.41467	-0.28347	-1.03682	0.637796	0.493751	-0.858227	0.777726	-0.0696036	1.03198	-1.33935	0.454823	-0.673496	0.650051	2.53921	-0.944365	-0.176737	-0.532199	-0.417294	0.522652	-1.04903	-0.448753	-0.634205	0.694513
-0.709237	0.0261499	-1.49877	-0.931425	-0.787338	-0.683419	-0.670269	1.72154	-1.07895	-0.708183	-0.145099	0.486594	2.33877	-0.706914	-0.731325	1.39625	-0.495891	-0.182634	0.18065	-0.66155	0.0591986	0.49758	-0.521437	-0.250093	0.143179	-0.624651	0.504192	0.861163	-0.461403	-1.15879	0.457829	0.552429	-1.052	0.902162	0.333057	0.848559	-1.08503	0.517456	-0.586649	0.56267	2.52617	-0.417268	-0.659133	-0.658224	-0.415872	0.659701	-0.880644	-0.59394	-0.579338	0.752606
-0.716043	-0.197716	-1.36744	-0.648026	-0.969969	-0.797905	-0.474613	1.46974	-0.615516	-0.472563	-0.183413	0.287608	2.18244	-0.525722	-0.925332	1.12664	-0.567892	-0.410628	0.437956	-0.616177	0.324933	0.977245	-0.644764	-0.535307	0.347975	-0.498051	0.579191	1.05257	-0.459303	-1.12844	0.166916	0.450356	-1.37956	1.08733	0.731295	0.607931	-0.773822	0.792378	-0.591734	0.360964	2.14656	0.220282	-1.03836	-0.914117	-0.386059	0.703622	-0.442859	-0.954467	-0.264996	0.740817
-0.67109	-0.28519	-1.05791	-0.498537	-0.936857	-0.63282	-0.39987	1.06669	-0.0835489	-0.260297	-0.0355942	-0.020959	1.76542	-0.393513	-1.02718	0.740456	-0.705194	-0.573916	0.615618	-0.651715	0.453415	1.24038	-0.810053	-0.731484	0.242607	-0.318781	0.416557	0.940212	-0.296233	-1.00322	-0.266472	0.302735	-1.65614	1.07531	1.04237	0.370422	-0.538228	1.15684	-0.599911	0.179155	1.65378	0.763486	-1.2748	-1.2389	-0.353384	0.635362	-0.0531494	-1.40798	-0.0862826	0.552986
-0.678612	-0.0810868	-0.85328	-0.595653	-0.643101	-0.412338	-0.480031	0.903949	0.286738	-0.227709	0.124734	-0.228393	1.65188	-0.329116	-0.86493	0.523807	-0.742853	-0.847848	0.608655	-0.630492	0.273106	1.13989	-0.719083	-0.97878	0.0453366	-0.182577	0.00705988	0.668018	-0.166999	-0.850912	-0.647131	0.204275	-1.61785	0.802146	1.25771	0.206493	-0.352661	1.19657	-0.424711	0.1179	1.28014	1.06912	-1.47246	-1.44617	-0.529512	0.448191	0.219087	-1.69002	-0.148161	0.480132
-0.684406	0.0685962	-0.647618	-0.974857	-0.350868	-0.307379	-0.640648	0.600427	0.444186	-0.388976	0.0486589	-0.411284	1.72044	-0.236998	-0.631314	0.592861	-0.656482	-0.995804	0.610299	-0.426272	-0.0924873	0.639906	-0.537952	-1.15325	-0.267199	-0.172509	-0.498815	0.439674	-0.186849	-0.803313	-0.870537	0.065701	-1.33407	0.345884	1.44172	0.193433	-0.182892	0.892617	-0.00421454	0.0584019	1.04673	1.12912	-1.56391	-1.42778	-0.809752	0.25374	0.34564	-1.79419	-0.351891	0.501442
-0.615187	0.135442	-0.421175	-1.42367	-0.00220263	-0.213109	-0.876379	0.283701	0.33084	-0.682007	-0.302956	-0.618982	1.50589	-0.185621	-0.429659	0.840176	-0.382866	-0.863931	0.707144	-0.0209711	-0.440127	0.0524147	-0.444297	-1.16692	-0.574915	-0.153512	-0.861777	0.274417	-0.368909	-0.765151	-0.890471	-0.116671	-0.911031	-0.122617	1.47493	0.326895	0.0391933	0.37861	0.44629	-0.0259447	1.0086	1.25173	-1.56397	-1.19215	-1.04535	0.00841044	0.360605	-1.74496	-0.411953	0.372389
-0.417699	-0.0110247	-0.154804	-1.68314	0.442076	-0.0995431	-0.908221	0.263504	0.0171873	-0.991266	-0.797137	-0.794843	1.24275	-0.02053	-0.290008	1.14123	0.138172	-0.795574	0.628965	0.335253	-0.526101	-0.246009	-0.580512	-0.904422	-0.472986	-0.0750758	-1.04645	0.180787	-0.641975	-0.693452	-0.797704	-0.335111	-0.515082	-0.410492	1.26187	0.547698	0.218092	-0.202434	0.791985	-0.110031	1.00325	1.46524	-1.58165	-0.830301	-0.983886	-0.189034	0.380787	-1.48695	-0.319353	0.412972
-0.0727727	-0.289513	0.0613192	-1.66166	1.05734	0.0165345	-0.740022	0.169382	-0.223872	-1.2242	-1.16933	-0.611854	0.859306	0.241609	-0.0806422	1.23767	0.691606	-0.793739	0.346449	0.457006	-0.564086	-0.358606	-0.700065	-0.648435	-0.188487	0.128445	-1.24133	0.0859356	-0.823823	-0.603552	-0.72491	-0.56615	-0.273712	-0.206111	1.09708	0.67558	0.278352	-0.833767	0.952171	-0.0809539	0.845941	1.47002	-1.62135	-0.568157	-0.62358	-0.0473238	0.412157	-1.10642	-0.158306	0.434703
0.234572	-0.681287	0.101548	-1.32845	1.5745	0.0178932	-0.560777	0.105091	-0.445096	-1.33591	-1.17413	-0.10654	0.322629	0.357995	0.208562	1.12446	1.08964	-0.790693	-0.110018	0.248098	-0.517415	-0.351521	-0.786209	-0.544231	-0.097719	0.437554	-1.18522	-0.0253512	-0.840196	-0.491024	-0.614492	-0.810342	-0.139246	0.0201382	1.04688	0.540322	0.0727121	-1.38419	0.888495	0.114362	0.601109	1.09368	-1.56227	-0.483148	-0.298758	0.412955	0.323671	-0.579081	-0.0712007	0.267963
0.328156	-1.11156	-0.0488116	-0.828682	1.72134	-0.0869032	-0.362655	0.205681	-0.604557	-1.28589	-0.913993	0.422792	-0.324499	0.342727	0.359469	0.809069	1.20997	-0.740127	-0.539557	-0.01193	-0.550146	-0.260305	-0.765506	-0.584706	-0.267243	0.677654	-0.965641	0.0488008	-0.77154	-0.33493	-0.48594	-1.11561	-0.000876661	0.103742	1.04164	0.116192	-0.276094	-1.84057	0.684373	0.272829	0.542118	0.418722	-1.35621	-0.516245	-0.0590514	0.68533	0.0976275	0.0333045	-0.186871	0.135604
Electrode 2 Actual HG (trial x time)
Tone 1
0	1	2	3	4	5	6	7	8	9	10	11	12	13	14	15	16	17	18	19	20	21	22	23	24	25	26	27	28	29	30	31	32	33	34	35	36	37	38	39	40	41	42	43	44	45	46	47	48	49
-0.0551032	3.62773	-0.305743	1.78468	0.170591	-0.2771	0.177751	0.218769	-0.676845	0.615843	-1.55801	0.451791	0.0642322	0.086132	-0.209683	-0.176181	2.75622	1.073	0.138193	0.0974032	1.88723	1.80703	0.258367	0.00647468	1.83081	1.35775	0.680566	1.12642	0.288207	-0.649496	-1.38677	0.516196	-0.330861	-0.0430896	-0.745284	-0.832605	1.04114	-0.305255	-0.920824	0.490185	1.16485	-0.552787	1.99645	0.778882	0.0291907	0.458953	0.95345	1.26252	-0.449954	-1.18327
-0.0998415	4.01014	-0.318704	1.36142	0.256935	-0.477707	0.187275	0.375952	-0.656533	0.573163	-1.71771	0.368141	-0.278465	0.245735	-0.0953062	-0.109697	2.3826	1.09303	0.291479	0.0688793	1.14796	1.96117	0.267885	-0.287491	1.97976	1.3598	0.733768	0.648599	0.261285	-0.677052	-1.49301	0.521649	-0.797157	-0.0458744	-0.395133	-0.969547	1.23798	-0.270219	-1.00355	0.244968	0.480734	0.0111318	1.79839	1.3499	0.332364	0.418339	1.16446	1.10984	-0.631559	-1.10914
-0.142081	3.96039	-0.225706	1.30767	0.48621	-0.608083	0.253908	0.345804	-0.635803	0.441574	-1.75228	0.151588	-0.636965	0.542521	-0.220519	-0.0332728	1.9205	1.0285	0.748892	0.26364	0.851579	1.93017	0.124084	-0.654367	1.8984	1.2287	0.743309	0.306287	0.240466	-0.83322	-1.56121	0.609102	-1.06246	-0.0384853	-0.239001	-1.04708	1.33756	-0.35862	-1.01968	-0.0962587	-0.0158967	0.473942	1.51813	1.75206	1.04583	0.311535	1.12882	0.870433	-0.332492	-0.96075
-0.13859	3.40091	-0.202925	1.4536	0.81318	-0.550915	0.371551	0.332125	-0.620867	0.315653	-1.75012	-0.139321	-0.892282	0.783934	-0.474649	-0.0378995	1.38761	0.869168	1.4638	0.525737	0.845185	1.76434	-0.067205	-0.914623	1.60551	0.961037	0.806071	0.277196	0.168417	-1.08178	-1.54737	0.567803	-1.1009	-0.0114319	-0.326868	-1.03595	1.23048	-0.531842	-1.00809	-0.460444	-0.363649	0.731968	1.16321	1.87523	1.86604	0.161238	0.913265	0.689306	-0.0160194	-0.785738
-0.0950799	2.45513	-0.217571	1.48501	1.1957	-0.204364	0.348064	0.291983	-0.560544	0.296506	-1.73755	-0.288184	-1.00118	0.932067	-0.680945	0.0321384	0.891465	0.780163	2.12823	0.696838	0.783332	1.49162	-0.043292	-1.03986	1.31058	0.672363	1.05933	0.57906	-0.00873652	-1.41092	-1.38408	0.303509	-1.07707	0.0477763	-0.618443	-1.03074	0.842354	-0.723126	-0.993871	-0.600157	-0.399829	0.715109	0.839088	1.66257	2.44142	0.0139163	0.496947	0.6866	0.14831	-0.60534
-0.00518388	1.42428	-0.274821	1.30384	1.36677	0.223337	0.151044	0.189626	-0.43248	0.257565	-1.55482	-0.0200665	-1.02558	0.939942	-0.71942	0.0646957	0.271268	0.751817	2.52514	0.682039	0.538775	1.12223	0.177153	-1.1923	1.24148	0.381132	1.49407	1.02967	-0.310171	-1.64215	-1.07141	0.0831825	-1.01087	0.183368	-0.877677	-0.98462	0.293601	-0.81702	-0.942987	-0.654784	-0.23176	0.615302	0.848115	1.20531	2.57637	-0.0564717	0.0276641	0.821313	0.247767	-0.552518
-0.0546727	0.583703	-0.318394	0.957351	1.33243	0.55323	-0.143331	0.0899773	-0.282908	0.128243	-1.22636	0.348336	-1.10441	0.759715	-0.701284	0.225418	-0.312043	0.740526	2.52765	0.508748	0.275613	0.78359	0.470931	-1.35839	1.34393	0.06406	1.90235	1.47299	-0.68969	-1.60218	-0.774385	-0.0863013	-0.855637	0.355302	-1.0186	-0.86269	-0.164473	-0.880549	-0.796044	-0.821376	-0.0493458	0.399506	1.12003	0.634436	2.26581	-0.0874212	-0.371252	1.0238	0.408027	-0.668635
-0.295006	-0.0777137	-0.251711	0.597179	1.38859	0.738848	-0.453088	0.00445421	-0.214615	0.0123231	-0.858724	0.616883	-1.24252	0.379766	-0.634386	0.452738	-0.486446	0.710726	2.2488	0.3411	0.106388	0.464436	0.636012	-1.45243	1.49326	-0.27824	2.14542	1.77398	-1.06981	-1.52814	-0.661495	-0.328713	-0.608583	0.395076	-1.23395	-0.689608	-0.392764	-0.918024	-0.691702	-1.03803	0.155466	0.0687002	1.30537	0.0516912	1.63246	-0.0919153	-0.631138	1.24999	0.604543	-0.822571
-0.689794	-0.562936	-0.150463	0.329814	1.484	0.786755	-0.611404	-0.0438751	-0.138112	0.105718	-0.538646	0.676625	-1.34349	-0.0827689	-0.468049	0.466712	-0.304548	0.667658	1.99301	0.307238	-0.01836	0.284774	0.683064	-1.44547	1.60325	-0.516272	2.26472	1.86257	-1.36457	-1.47768	-0.737796	-0.503209	-0.300575	0.282114	-1.46593	-0.523214	-0.206139	-0.881295	-0.479701	-1.22471	0.324922	-0.145157	1.28422	-0.292114	0.994134	-0.019605	-0.795956	1.4216	0.66679	-0.90037
-1.16955	-0.880039	-0.14446	0.0401704	1.51481	0.688425	-0.588799	-0.106703	-0.0827803	0.33459	-0.315994	0.49592	-1.3496	-0.49323	-0.297298	0.496813	-0.20156	0.661371	1.89992	0.369885	-0.1986	0.244648	0.612209	-1.45005	1.66051	-0.614123	2.22679	1.8574	-1.51759	-1.34504	-0.861775	-0.650836	-0.0409048	0.0342687	-1.49468	-0.417841	0.383227	-0.706257	-0.172601	-1.38765	0.381715	-0.19748	1.23793	-0.42897	0.427902	0.0591615	-0.734239	1.45364	0.585857	-0.969587
-1.64468	-0.985839	-0.277775	-0.344835	1.57033	0.443749	-0.609099	-0.153017	-0.16566	0.446115	-0.181169	0.193586	-1.30379	-0.463269	-0.00466278	0.524538	-0.243425	0.76941	1.77059	0.448833	-0.433642	0.166979	0.379949	-1.41564	1.65438	-0.666348	2.00121	2.00451	-1.53237	-1.20866	-0.933722	-0.697786	0.111354	-0.255123	-1.37607	-0.399368	0.806238	-0.307641	0.139671	-1.53673	0.228732	-0.169911	1.012	-0.378226	-0.0261691	0.173401	-0.656693	1.20911	0.395923	-1.13149
-1.94325	-0.899036	-0.590335	-0.778866	1.57185	0.0884568	-0.68064	-0.106526	-0.434128	0.334764	-0.199853	0.12215	-1.24078	-0.191096	0.203527	0.413362	-0.301842	0.923638	1.527	0.374133	-0.743863	0.0950811	0.0283606	-1.30531	1.64954	-0.70082	1.51563	2.50417	-1.42275	-0.97788	-0.919378	-0.671173	0.172419	-0.532281	-1.15521	-0.471842	1.00465	0.243508	0.410385	-1.38085	-0.100083	-0.209255	0.61921	0.0102482	-0.140818	0.47236	-0.636886	0.688902	0.2898	-1.22162
-1.78433	-0.780356	-0.918446	-1.12461	1.3006	-0.232364	-0.633159	-0.0179708	-0.608242	0.0157871	-0.308214	0.0848449	-1.1698	0.0554335	0.218735	0.197873	-0.380162	1.0525	1.08445	0.187123	-1.08327	0.048339	-0.29719	-1.12514	1.43315	-0.674546	0.898645	3.04462	-1.25288	-0.62746	-0.866306	-0.634885	0.17165	-0.662198	-0.885841	-0.608277	0.92354	0.710903	0.52229	-0.976404	-0.452878	-0.289242	0.237243	0.53551	0.304433	0.714034	-0.634453	0.0224827	0.437228	-1.26629
-1.43805	-0.679681	-1.22734	-1.30493	0.808082	-0.453966	-0.565854	0.0451808	-0.536878	-0.205266	-0.253888	0.0816904	-1.06755	0.185534	0.107531	-0.129843	-0.485242	1.24959	0.361409	-0.0561067	-1.22958	0.0826974	-0.392622	-0.9718	0.925419	-0.490679	0.382678	3.2272	-0.992881	-0.294075	-0.755008	-0.614247	0.0860643	-0.60134	-0.694982	-0.759188	0.707379	1.03704	0.410451	-0.666364	-0.620263	-0.302035	-0.106387	0.985984	0.846327	0.82287	-0.592552	-0.671804	0.683894	-1.31326
-1.15966	-0.568451	-1.37865	-1.37748	0.248485	-0.608613	-0.277714	0.000347406	-0.469314	-0.0572351	0.0358815	0.067107	-0.926921	0.168085	0.0647492	-0.274172	-0.595858	1.45295	-0.374042	-0.0731427	-1.24112	0.26371	-0.44014	-0.919409	0.352284	-0.292441	-0.122315	2.81143	-0.634769	-0.0999018	-0.570693	-0.631794	-0.156032	-0.480363	-0.62382	-0.862114	0.426727	1.24845	0.125507	-0.422311	-0.711281	-0.180531	-0.481206	1.14859	1.10869	0.885485	-0.505424	-1.27021	0.757941	-1.34678
-0.943091	-0.576229	-1.16728	-1.35561	-0.27829	-0.679254	0.136072	-0.165684	-0.419651	0.104246	0.316233	0.0421694	-0.76	0.120366	0.193488	-0.257817	-0.767537	1.49919	-0.837024	0.281958	-1.19253	0.398739	-0.491839	-0.94645	0.0349621	-0.248517	-0.608909	1.91009	-0.399694	-0.149614	-0.385905	-0.73187	-0.519819	-0.354736	-0.646001	-0.89925	0.205411	1.42948	-0.224108	-0.228202	-0.789499	0.0802355	-0.782257	1.00814	1.08597	0.841484	-0.487168	-1.64398	0.643104	-1.37195
-0.754257	-0.652611	-0.894984	-1.24706	-0.686701	-0.484837	0.46326	-0.368197	-0.453127	0.0653072	0.559792	0.124515	-0.418466	0.121327	0.274924	-0.342636	-0.971833	1.30308	-0.836137	0.594434	-1.11175	0.323508	-0.554867	-1.00555	-0.0356321	-0.374887	-0.758487	0.805383	-0.4368	-0.398153	-0.288516	-0.872575	-0.905438	-0.287384	-0.777843	-0.879881	0.00169174	1.5433	-0.545271	-0.152426	-0.943475	0.284787	-1.00071	0.668696	0.873622	0.716726	-0.525295	-1.7066	0.447386	-1.44192
-0.488191	-0.692289	-0.635681	-1.06699	-0.932095	-0.123385	0.537667	-0.546306	-0.554007	-0.0597035	0.74006	0.531884	0.0430588	0.146219	0.16762	-0.426135	-1.18276	0.879727	-0.488238	0.701003	-0.994506	0.114992	-0.730889	-1.11043	0.137762	-0.529598	-0.701136	-0.0441282	-0.5572	-0.660999	-0.29902	-0.995175	-1.22404	-0.331367	-0.838494	-0.809182	-0.131074	1.57867	-0.882486	-0.234792	-1.0962	0.379288	-1.19864	0.208162	0.689469	0.567478	-0.570234	-1.71137	0.135194	-1.60754
-0.0874237	-0.858662	-0.547307	-0.825923	-0.982592	0.173441	0.375672	-0.752437	-0.694061	-0.298069	0.760269	1.10323	0.408449	0.0885717	-0.224466	-0.495039	-1.29963	0.273186	-0.0464291	0.541292	-0.826965	-0.185264	-0.979976	-1.10918	0.538063	-0.608258	-0.786845	-0.359951	-0.608557	-0.794586	-0.41976	-1.03011	-1.39432	-0.457521	-0.78035	-0.716488	-0.273435	1.48051	-1.06518	-0.354724	-1.19486	0.366623	-1.31093	-0.194547	0.648268	0.664895	-0.532674	-1.67367	-0.252706	-1.81349
0.316658	-1.02176	-0.64099	-0.562637	-0.981038	0.259491	0.0854029	-0.749062	-0.829809	-0.680425	0.636221	1.52558	0.605673	-0.136426	-0.42793	-0.533384	-1.29917	-0.451572	0.309946	0.13278	-0.597853	-0.498305	-1.30805	-0.974718	0.824002	-0.654325	-0.884016	-0.390054	-0.666735	-0.688877	-0.584636	-1.01191	-1.39026	-0.569929	-0.761631	-0.594448	-0.48113	1.24348	-0.878048	-0.625218	-1.23373	0.172226	-1.21941	-0.384272	0.632848	1.0993	-0.344524	-1.57564	-0.530393	-1.95981
0.50435	-1.07502	-0.841071	-0.332346	-1.07739	0.0943974	-0.209792	-0.518143	-1.03639	-1.06652	0.468417	1.62976	0.642755	-0.472024	-0.00319208	-0.636478	-1.22917	-1.02124	0.47832	-0.343631	-0.397584	-0.678408	-1.65739	-0.779231	1.07419	-0.614742	-0.81254	-0.0293115	-0.57907	-0.467469	-0.718002	-1.00316	-1.29244	-0.712079	-0.877831	-0.24669	-0.703255	0.853374	-0.815143	-0.629851	-1.17461	-0.104137	-1.13837	-0.466903	0.516146	1.63905	-0.113307	-1.50465	-0.702985	-1.9355
0.403361	-1.10038	-1.05651	-0.136451	-1.22682	-0.18744	-0.365924	-0.234678	-1.19108	-1.28047	0.295724	1.46267	0.475628	-0.708718	0.462472	-0.714929	-1.00537	-1.16734	0.3977	-0.751701	-0.290606	-0.342033	-1.87705	-0.584276	1.38507	-0.571646	-0.701884	0.682102	-0.370184	-0.321443	-0.778916	-1.08812	-1.18904	-0.887234	-1.14444	0.0416156	-0.977673	0.39816	-0.951458	-0.0882617	-1.07788	-0.282667	-1.15558	-0.475506	0.28799	2.16896	0.027916	-1.46963	-0.756152	-1.69616
0.00807904	-1.19436	-1.18655	0.00515671	-1.27499	-0.327121	-0.249609	-0.0424439	-1.16994	-1.20661	0.0906481	1.13847	0.089961	-0.884866	0.872619	-0.775213	-0.634774	-1.13915	0.258952	-0.918704	-0.3025	0.143902	-1.9543	-0.439263	1.95152	-0.621597	-0.621638	1.37727	-0.0877747	-0.308061	-0.765239	-1.18996	-1.14937	-0.99147	-1.46263	0.0765685	-1.25986	-0.037646	-1.22405	0.653077	-1.03788	-0.225439	-1.25125	-0.494237	0.1185	2.49177	-0.0035142	-1.47806	-0.711258	-1.3543
-0.497901	-1.32452	-1.19511	0.118114	-1.03761	-0.302219	-0.0376304	0.146524	-1.13276	-1.06655	-0.169124	0.780941	-0.433069	-1.021	1.09908	-0.908894	-0.186813	-0.977439	0.148782	-0.655496	-0.506104	0.458877	-1.82022	-0.390389	2.68104	-0.780978	-0.575034	1.78359	0.222789	-0.320847	-0.564744	-1.18656	-1.02802	-1.16725	-1.71792	-0.11582	-1.45501	-0.196185	-1.3518	1.11792	-1.08138	-0.116834	-1.22115	-0.516035	0.194401	2.48909	-0.173979	-1.38779	-0.653023	-1.03924
-0.909592	-1.31974	-1.01151	0.282337	-0.668774	-0.321087	-0.0126356	0.500349	-0.926053	-0.934693	-0.322037	0.55338	-0.932898	-1.01741	1.20372	-1.08929	0.210555	-0.649284	-0.0324206	-0.220147	-0.794292	0.52169	-1.59337	-0.432849	3.24289	-0.837059	-0.472449	1.74641	0.481081	-0.384835	-0.241433	-1.12918	-0.759966	-1.07051	-1.81179	-0.486379	-1.46748	-0.136285	-1.34948	1.25001	-1.18714	-0.0781077	-0.896364	-0.406669	0.413168	2.15666	-0.430742	-1.24489	-0.661532	-0.789351
-1.02544	-1.22121	-0.71651	0.465395	-0.369657	-0.489911	-0.0369075	0.78155	-0.601191	-0.883942	-0.402776	0.737059	-1.19198	-0.929559	1.26229	-1.12008	0.466472	-0.247848	-0.229935	0.107349	-0.956739	0.312643	-1.35144	-0.481167	3.42279	-0.7324	-0.313778	1.31198	0.543461	-0.50717	-0.0072093	-1.15517	-0.362468	-0.816488	-1.7582	-0.882261	-1.25695	-0.142044	-1.23068	1.15178	-1.21798	-0.122173	-0.562075	-0.219534	0.468729	1.62296	-0.774429	-1.13514	-0.708677	-0.559674
-0.808864	-1.04986	-0.405138	0.589199	-0.23238	-0.737428	0.105054	0.906643	-0.198548	-0.78071	-0.402175	1.11481	-1.23166	-0.935188	1.30174	-0.899405	0.530192	0.307036	-0.371087	0.209397	-0.943491	-0.0671882	-1.02317	-0.379249	3.21905	-0.626361	-0.184332	0.68291	0.441326	-0.635889	0.0383352	-1.11235	0.143122	-0.778067	-1.60845	-1.04695	-1.01724	-0.120745	-1.00251	0.9866	-1.12651	-0.193676	-0.371287	-0.133014	0.340544	1.11997	-1.1318	-1.12733	-0.755829	-0.31393
-0.527808	-0.871439	-0.127065	0.56567	-0.245851	-0.85088	0.224013	0.781709	0.292458	-0.45951	-0.368926	1.47201	-1.25754	-1.02971	1.22142	-0.509392	0.390883	0.867852	-0.490711	0.0092138	-0.901538	-0.494503	-0.666669	-0.142997	2.74962	-0.56386	-0.119526	0.157634	0.215915	-0.706954	0.0468817	-0.918479	0.472434	-0.861759	-1.40923	-0.920104	-0.813997	0.00685223	-0.765113	1.15622	-0.915758	-0.20999	-0.338001	-0.20197	0.153615	0.806535	-1.26339	-1.23988	-0.79204	-0.0758877
-0.264134	-0.658002	0.0827923	0.338919	-0.320056	-0.718984	0.282467	0.44217	0.771694	0.100765	-0.361965	1.90293	-0.852962	-1.08712	0.984722	-0.0444207	0.0921369	1.29574	-0.639597	-0.230177	-0.845055	-0.843955	-0.382637	0.112292	2.34972	-0.528466	-0.100344	-0.124548	-0.0442398	-0.491477	0.0446267	-0.699194	0.536175	-0.967951	-1.26535	-0.744413	-0.677038	0.220721	-0.550592	1.50758	-0.633317	-0.202494	-0.387691	-0.440442	-0.0132636	0.851572	-1.0794	-1.36838	-0.726117	0.0581363
-0.188156	-0.334709	0.251296	-0.0404636	-0.393105	-0.541588	0.390027	0.0189093	1.10091	0.664829	-0.396012	2.19083	-0.233202	-1.02492	0.60178	0.409399	-0.263694	1.50573	-0.81847	-0.218462	-0.805738	-1.0362	-0.216601	0.351409	1.84948	-0.509699	-0.273201	-0.145588	-0.0689418	-0.149309	0.060731	-0.491948	0.290264	-0.928491	-1.2471	-0.665362	-0.575777	0.441582	-0.401831	1.75209	-0.392902	-0.203775	-0.406958	-0.719965	-0.24033	1.27777	-0.894416	-1.46933	-0.693504	0.00086268
-0.36271	0.123764	0.319932	-0.423764	-0.513426	-0.452701	0.494734	-0.381649	1.21535	1.16737	-0.326083	2.14259	0.32336	-0.8184	0.258564	0.723043	-0.561348	1.40619	-1.07733	-0.148891	-0.711375	-1.1375	-0.08423	0.48615	1.34564	-0.55373	-0.617469	-0.101125	0.198683	0.0825276	0.282625	-0.306544	-0.157888	-0.801899	-1.25321	-0.757385	-0.439095	0.619941	-0.290324	1.76229	-0.275957	-0.271982	-0.387632	-0.896122	-0.463522	1.60034	-0.756139	-1.52053	-0.7415	-0.250028
-0.675841	0.499062	0.362917	-0.705919	-0.714148	-0.475974	0.490658	-0.721433	1.17057	1.48423	-0.14546	1.72053	0.81506	-0.632369	0.0662263	0.871285	-0.735164	1.026	-1.20133	-0.0395757	-0.479193	-1.15186	0.206843	0.42392	1.08581	-0.56876	-0.946518	-0.175972	0.597469	0.0853	0.626504	-0.128372	-0.656919	-0.704852	-1.21397	-0.980801	-0.283662	0.737246	-0.219587	1.57859	-0.232901	-0.403816	-0.417622	-0.827219	-0.666029	1.68767	-0.698433	-1.4694	-0.674464	-0.541827
-0.896832	0.677473	0.644104	-0.845841	-0.883456	-0.578076	0.372674	-0.799399	1.01874	1.62607	0.00590542	0.988964	1.10635	-0.542067	-0.0756932	0.837114	-0.733784	0.486159	-0.932707	0.121489	-0.169811	-1.06838	0.643362	0.200969	1.11772	-0.523428	-0.962723	-0.363721	0.833859	-0.195896	0.837904	-0.0721744	-1.0921	-0.697166	-1.20088	-1.19647	-0.227869	0.78024	-0.187595	1.25215	-0.088013	-0.502393	-0.514806	-0.453051	-0.709335	1.43301	-0.541791	-1.28303	-0.620184	-0.766472
-1.05894	0.587861	1.08682	-0.743592	-0.919419	-0.714049	0.1394	-0.677323	1.01325	1.54123	0.160138	0.146398	1.19486	-0.525125	-0.333592	0.616444	-0.675865	0.0286443	-0.594198	0.333415	0.0941775	-0.873933	1.14957	-0.0637198	1.34144	-0.506593	-0.771634	-0.52631	0.792288	-0.671049	0.758572	-0.225059	-1.43429	-0.753726	-1.16856	-1.30988	-0.219695	0.77556	-0.250819	0.746252	0.240509	-0.713802	-0.464315	0.11982	-0.590985	0.994061	-0.314677	-0.969278	-0.685589	-0.939976
-1.20083	0.337303	1.41996	-0.552162	-0.865299	-0.921632	-0.0915128	-0.407906	1.06902	1.48159	0.339013	-0.5809	1.10392	-0.506176	-0.602813	0.267141	-0.656666	-0.310999	-0.392292	0.342883	0.198489	-0.655411	1.6749	-0.363159	1.30587	-0.551854	-0.76555	-0.530675	0.524851	-1.08218	0.476652	-0.431727	-1.67411	-0.827018	-1.18592	-1.37135	-0.244229	0.740493	-0.422597	0.236818	0.642726	-0.950375	-0.36705	0.618067	-0.490565	0.536245	0.100133	-0.674477	-0.879042	-1.03371
-1.29571	-0.0974545	1.44121	-0.414988	-0.807962	-1.14953	-0.133516	-0.133591	1.0236	1.72562	0.461765	-0.983075	0.972676	-0.48717	-0.802068	-0.0885715	-0.613843	-0.719143	-0.441275	0.120812	0.18072	-0.444848	2.17098	-0.514203	1.02481	-0.695479	-0.845162	-0.522268	0.271173	-1.07392	0.0955149	-0.557889	-1.84992	-0.93408	-1.23312	-1.32348	-0.30178	0.567689	-0.698387	0.0808408	0.91855	-1.10311	-0.222984	0.919492	-0.460312	0.3065	0.430228	-0.438615	-0.946717	-1.14711
-1.235	-0.262332	1.08748	-0.440527	-0.848842	-1.26836	0.0568619	0.0236816	1.00721	2.03269	0.436614	-1.15689	0.805797	-0.387193	-0.960572	-0.214059	-0.632605	-0.945417	-0.693843	-0.152882	0.056861	-0.26897	2.43597	-0.473652	0.632175	-0.785275	-0.874795	-0.54169	0.156994	-0.867893	-0.325517	-0.621341	-1.79657	-0.977722	-1.26943	-1.05166	-0.432234	0.2924	-0.967807	0.404646	0.993161	-1.07523	0.076225	0.959567	-0.455997	0.210476	0.461889	-0.230195	-0.83991	-1.34921
-1.07887	-0.202861	0.526597	-0.62786	-0.995506	-1.01529	0.36079	0.137832	1.02246	2.33698	0.289383	-1.08584	0.517329	-0.279275	-1.02357	-0.175248	-0.68565	-0.944536	-1.01866	-0.279186	-0.0815764	-0.0781999	2.2822	-0.592495	0.118284	-0.730098	-0.85084	-0.460309	0.162551	-0.642341	-0.6241	-0.614248	-1.59643	-0.821613	-1.32128	-0.710261	-0.468765	0.0326937	-1.05221	0.809784	0.96559	-0.897188	0.416839	0.898138	-0.524508	0.0970677	0.25051	-0.093044	-0.74616	-1.52886
-0.994579	-0.302004	-0.0343957	-0.966205	-1.12458	-0.712497	0.849476	0.21425	0.910374	2.51394	0.0828372	-0.933656	0.173085	-0.126288	-0.930445	-0.259982	-0.766119	-0.746331	-1.33929	-0.47239	-0.0908729	0.0840033	1.71907	-0.804233	-0.340188	-0.672424	-0.83731	-0.276333	0.314544	-0.463763	-0.702145	-0.570168	-1.38976	-0.46543	-1.32367	-0.424202	-0.420019	-0.0810037	-1.0526	1.00418	1.00583	-0.588752	0.608685	0.792939	-0.69247	-0.065197	-0.0155664	-0.0428123	-0.589897	-1.58733
-0.94347	-0.399001	-0.385286	-1.31514	-1.3082	-0.540873	1.40644	0.298653	0.567651	2.53295	-0.045633	-0.841782	0.0417977	0.0154573	-0.679435	-0.38832	-0.742045	-0.357222	-1.5968	-0.599635	0.12144	0.157085	1.02191	-1.07932	-0.285295	-0.649631	-0.755961	-0.164158	0.401012	-0.309812	-0.711269	-0.451158	-1.16451	-0.146685	-1.32287	-0.236589	-0.359739	0.0381295	-1.04151	0.882764	1.36857	-0.166692	0.599695	0.62459	-0.867131	0.0804829	-0.0245071	0.0181883	-0.351307	-1.52705
-0.922016	-0.507518	-0.56043	-1.28464	-1.40062	-0.537347	1.89561	0.367885	0.0822589	2.56222	-0.0861081	-0.786481	0.0945554	0.169153	-0.360739	-0.458216	-0.54993	0.0917639	-1.76357	-0.476139	0.472977	0.110464	0.451832	-1.36163	0.123489	-0.683948	-0.520926	-0.0952659	0.279512	-0.153868	-0.795311	-0.291785	-0.981386	0.0232077	-1.29468	-0.148524	-0.35105	0.375474	-1.0086	0.504632	1.69661	0.206555	0.457476	0.495465	-0.953165	0.390572	0.303571	0.135041	-0.0500442	-1.31835
-0.984213	-0.6303	-0.574456	-1.0078	-1.37251	-0.738418	2.35315	0.570013	-0.376153	2.43927	-0.109495	-0.829367	0.294218	0.352771	-0.064926	-0.416892	-0.336082	0.508977	-1.86375	-0.286195	0.852337	-0.13169	0.419981	-1.51947	0.513105	-0.743256	-0.350552	-0.0154362	0.0606735	0.0576377	-0.928849	-0.164074	-0.848436	0.0709744	-1.2012	-0.181114	-0.41437	0.844204	-0.933834	-0.055026	1.76317	0.435404	0.367861	0.461415	-0.806089	0.570297	0.760437	0.280988	0.366677	-1.07115
-1.0409	-0.836951	-0.525663	-0.698334	-1.1326	-1.01826	2.55541	0.806535	-0.72726	1.99123	-0.188701	-0.962607	0.552437	0.5285	0.137039	-0.380843	-0.224284	0.897101	-1.93599	-0.239686	1.1888	-0.499912	0.872904	-1.42087	0.569613	-0.731115	-0.26251	0.225319	-0.031032	0.194005	-1.0243	-0.14956	-0.781969	0.0142929	-1.14535	-0.312712	-0.514057	1.30037	-0.82086	-0.348539	1.59439	0.49901	0.717118	0.483517	-0.372089	0.570941	1.21769	0.471333	0.904144	-0.859514
-1.07516	-1.03664	-0.31586	-0.458972	-0.765894	-1.1709	2.44601	0.854975	-0.9732	1.39087	-0.289969	-0.913163	0.73543	0.545847	0.0620354	-0.245505	-0.24024	1.33299	-1.93006	-0.379311	1.32756	-0.613116	1.36657	-1.24927	0.271625	-0.556887	-0.121945	0.681451	-0.0153082	0.152291	-0.987151	-0.310471	-0.80526	-0.118857	-1.14642	-0.395215	-0.549991	1.6337	-0.720903	-0.31072	1.24973	0.39392	1.33482	0.513105	0.231231	0.332237	1.8026	0.687508	1.59762	-0.583955
-1.11618	-1.07634	0.314361	-0.318584	-0.262638	-1.04346	2.22831	0.779767	-1.10314	0.719155	-0.317461	-0.512009	0.848717	0.396401	-0.236169	-0.056402	-0.389345	1.75336	-1.81364	-0.696924	1.17107	-0.585276	1.71277	-1.02495	-0.153182	-0.401031	-0.0353156	1.16426	0.0586718	-0.118495	-0.80165	-0.617637	-0.851492	-0.324288	-1.02279	-0.417219	-0.499041	1.74016	-0.652024	-0.102179	1.03946	0.287969	1.79218	0.591938	0.890659	-0.0638486	2.2314	0.870182	2.26311	-0.281401
-1.07085	-0.907282	0.892244	-0.252995	0.208086	-0.726725	1.92318	0.63178	-1.22249	0.185542	-0.199161	-0.0400105	0.792224	0.207219	-0.550141	0.193879	-0.570987	2.08428	-1.66543	-0.908738	0.782691	-0.528326	1.73068	-0.82677	-0.51856	-0.353444	0.0470542	1.58324	0.126079	-0.461416	-0.590388	-0.881408	-0.782999	-0.598199	-0.666446	-0.33623	-0.326556	1.57466	-0.601094	0.336778	1.27188	0.645688	2.06728	0.929007	1.52368	-0.493445	2.4226	0.953326	2.72292	-0.0383441
-0.877778	-0.661254	1.1965	-0.205653	0.543577	-0.426294	1.64953	0.685079	-1.41372	0.0168297	0.133549	0.390316	0.497005	0.0430968	-0.73408	0.522838	-0.710165	2.18755	-1.59484	-0.971867	0.29659	-0.31382	1.41932	-0.670843	-0.715702	-0.430574	0.0922796	1.95936	0.106544	-0.699242	-0.475476	-0.887268	-0.678185	-0.864232	-0.246275	-0.115996	-0.136418	1.18045	-0.314671	0.834172	1.93885	1.4703	2.20906	1.62183	2.23005	-0.866451	2.53247	1.05115	2.98436	0.167766
-0.627372	-0.488785	1.11654	-0.149007	0.870212	-0.326043	1.37652	0.955701	-1.48046	-0.0392091	0.751017	0.668627	0.0596743	-0.172008	-0.720055	1.01781	-0.815181	2.02854	-1.6873	-0.927343	-0.144012	0.0989558	0.922986	-0.612469	-0.629188	-0.566648	0.0599168	2.30012	-0.0301026	-0.746927	-0.325709	-0.646706	-0.595203	-1.05645	0.10062	0.353571	0.026362	0.727306	0.0655199	1.25221	2.74861	2.47137	2.66013	2.53409	3.01736	-1.11797	2.55058	0.901957	3.4031	0.354252
-0.271112	-0.448587	0.713489	-0.191357	1.05819	-0.466287	1.02756	1.10543	-1.4458	-0.0386746	1.63595	0.818059	-0.353971	-0.418869	-0.55853	1.65503	-0.928274	1.59238	-1.80584	-0.779071	-0.522806	0.625627	0.708193	-0.626562	-0.2156	-0.651535	0.0223408	2.36791	-0.22922	-0.830275	-0.139165	-0.353044	-0.547824	-1.04788	0.244618	0.908719	0.0750477	0.498882	0.566344	1.46962	3.39268	3.33543	3.25861	3.4273	3.57969	-1.17359	2.36341	0.445543	3.72046	0.463122
0.0692054	-0.451253	0.194192	-0.287443	0.9534	-0.765443	0.6051	1.07855	-1.26364	0.0187048	2.53832	0.870943	-0.535244	-0.866835	-0.288926	2.327	-0.755055	1.06004	-1.5959	-0.761367	-0.889628	1.21875	0.565741	-0.739912	0.311073	-0.654328	0.110741	2.02418	-0.403848	-0.885623	0.0507127	-0.172995	-0.533481	-0.866091	0.175097	1.30514	0.0782854	0.407045	1.03436	1.3959	3.62251	3.87308	4.14851	4.05557	3.72102	-1.07556	2.03545	0.0521242	3.79422	0.423482
0.208182	-0.391756	-0.115961	-0.484244	0.813296	-1.09285	0.246256	0.90601	-0.7644	0.0988668	3.13611	0.944399	-0.608605	-1.25401	0.0756599	2.75706	-0.24793	0.534979	-1.13624	-0.854593	-1.17313	1.72586	0.343735	-0.924023	1.02393	-0.677891	0.157323	1.36168	-0.323786	-0.953235	0.103178	-0.194188	-0.517448	-0.610416	-0.0664825	1.54862	0.113307	0.456385	1.41336	1.09381	3.56761	4.12152	4.87937	4.33539	3.46241	-0.9073	1.69018	0.0916649	3.70461	0.311452
0.127415	-0.213669	-0.265466	-0.527	1.07118	-1.27056	-0.205202	0.744332	-0.146131	0.136525	3.25092	0.834424	-0.593373	-1.26432	0.300747	2.89147	0.440747	0.0905699	-0.487358	-0.895602	-1.36333	1.97808	0.175985	-1.16646	1.88204	-0.669002	-0.00498013	0.664757	0.0793396	-1.10447	0.12498	-0.243226	-0.41996	-0.255351	-0.19273	2.09993	0.212396	0.522941	1.93005	0.823113	3.32895	4.2047	4.98701	4.16264	2.9527	-0.680433	1.39819	0.26669	3.4459	0.232732
-0.0905326	-0.237134	-0.305326	-0.620399	1.41594	-1.15421	-0.538234	0.795784	0.517803	0.0797738	2.90103	0.492476	-0.209333	-1.20606	0.387756	2.73603	1.09687	-0.198175	0.340156	-0.842273	-1.41397	1.93508	0.140431	-1.32292	2.54227	-0.564038	-0.333071	0.242567	0.58374	-1.23149	0.179239	-0.0898576	-0.282726	0.240786	-0.256627	3.07227	0.278359	0.444053	2.78212	0.633049	2.87427	4.3207	4.84003	3.62855	2.36479	-0.381309	1.16067	0.537837	2.98615	0.44029
-0.353037	-0.442011	-0.449063	-0.920859	1.43495	-0.777027	-0.609966	1.08021	1.11537	-0.0534707	2.3047	0.375228	0.301974	-1.07274	0.29394	2.48281	1.53141	-0.402853	1.1438	-0.804013	-1.37524	1.83371	0.149116	-1.38681	2.96451	-0.526541	-0.677014	0.243963	0.998246	-1.2765	0.228087	0.0590199	-0.17216	0.73733	-0.189261	3.9872	0.749587	0.203425	3.88455	0.47877	2.4238	4.64764	4.82692	2.92751	1.75481	-0.0792587	0.858036	0.853505	2.36883	1.08582
-0.499059	-0.695684	-0.647445	-1.29368	1.11623	-0.177076	-0.564663	1.42565	1.62842	-0.112566	1.72147	0.504901	0.683255	-0.894073	0.320125	2.58884	1.75286	-0.47389	1.67427	-0.849486	-1.26756	1.85737	0.150792	-1.39351	3.01654	-0.54294	-0.922224	0.462753	1.22267	-1.15169	0.432979	0.0758987	-0.187432	1.08256	0.1327	4.56987	1.46243	-0.00409618	4.98343	0.392504	2.1433	4.92236	4.99367	2.76555	1.20522	0.203251	0.479987	1.16231	1.76706	1.77945
-0.460519	-0.900386	-0.926898	-1.52123	0.667189	0.437764	-0.458433	1.65618	2.24999	-0.148754	1.24501	0.825605	0.956198	-0.680826	0.244471	2.66061	1.76691	-0.455413	1.89606	-0.894257	-1.08275	1.86254	0.104441	-1.28203	2.66578	-0.485622	-0.992371	0.494507	1.23953	-0.918633	0.709943	-0.100173	-0.249137	1.20583	0.63795	4.84266	2.06084	-0.0203366	5.72769	0.422346	2.07558	4.89648	5.06029	2.84915	0.63995	0.412872	0.0767927	1.25058	1.24988	2.28555
-0.417772	-1.05204	-1.09668	-1.71631	0.382613	0.91898	-0.406323	1.67915	2.95587	-0.176487	0.769596	1.17996	1.06897	-0.607579	-0.0149585	2.59836	1.62176	-0.45409	1.84323	-0.874721	-0.855701	1.68405	0.0320755	-1.032	1.95316	-0.387885	-0.79528	0.222146	1.20281	-0.753625	1.00992	-0.38308	-0.237142	1.19155	1.23207	4.9435	2.70041	0.0502463	6.01464	0.502118	1.90269	4.32654	4.80222	2.95694	0.327969	0.594009	-0.264653	1.04388	0.815582	2.56107
-0.436163	-1.16037	-1.01529	-1.78187	0.500915	1.18918	-0.400244	1.64297	3.31399	-0.246207	0.298151	1.3563	0.947157	-0.656639	-0.207802	2.54982	1.36287	-0.366505	1.47557	-0.916538	-0.707955	1.43968	-0.056698	-0.770667	1.18862	-0.365713	-0.449312	-0.192121	1.16401	-0.669315	1.21143	-0.724747	-0.290124	1.39529	2.17515	4.88821	3.03018	0.193115	5.70043	0.545211	1.5146	3.32446	4.10094	3.05516	0.495228	0.755661	-0.492931	0.607306	0.50211	2.67473
-0.518508	-1.29361	-0.968294	-1.6763	1.00575	1.26238	-0.417624	1.44629	3.24494	-0.381247	-0.0038789	1.30913	0.64004	-0.71906	-0.13363	2.60571	1.04244	-0.0648143	0.929412	-1.04256	-0.693573	1.1467	-0.0782262	-0.57686	0.684997	-0.392566	-0.00425981	-0.578721	0.985805	-0.733357	1.18054	-0.982886	-0.4	1.65903	3.25266	4.52067	2.97859	0.348419	5.30063	0.597194	1.12933	2.17341	3.07505	2.8329	0.742521	0.727715	-0.540079	0.114698	0.337827	2.65499
-0.726137	-1.36152	-0.963587	-1.50911	1.69933	1.10346	-0.510011	1.02667	2.73977	-0.627441	-0.16836	1.06473	0.250805	-0.773398	0.132361	2.4816	0.623995	0.325744	0.404305	-1.26098	-0.770072	0.833323	-0.0686196	-0.517197	0.31176	-0.457112	0.43651	-0.87924	0.63848	-0.843824	1.05626	-1.12609	-0.435731	2.09878	4.02067	3.79824	2.62144	0.450714	4.71601	0.759952	0.618442	1.10319	2.28797	2.28582	0.811175	0.401865	-0.507417	-0.296703	0.233914	2.48779
-0.951427	-1.25429	-0.903106	-1.45075	2.16898	0.77849	-0.69997	0.446717	1.95895	-0.726529	-0.128303	0.770351	-0.0897203	-0.810949	0.549011	2.04839	0.242338	0.701395	0.0197045	-1.38345	-0.84943	0.404313	-0.0982702	-0.54881	0.295588	-0.526197	0.734845	-1.03531	0.0300158	-0.899608	1.13813	-1.22292	-0.275099	2.72887	4.29009	2.77198	2.0547	0.449125	3.77168	1.14717	-0.0299914	0.298973	2.02745	1.49216	0.646404	-0.0380631	-0.605188	-0.420539	0.0972735	2.22436
-1.07585	-1.0934	-0.846851	-1.51342	2.19221	0.415305	-0.948825	0.0666675	0.998675	-0.579142	0.130907	0.633219	-0.295439	-0.815949	0.983208	1.35451	-0.0100853	0.996462	-0.224924	-1.31307	-0.771715	-0.165224	-0.0920036	-0.533668	0.427189	-0.56429	0.719197	-1.15012	-0.683388	-0.810056	1.46453	-1.37369	0.0472612	3.20284	3.96222	1.65704	1.50403	0.36695	2.64678	1.48729	-0.626954	-0.206751	1.88637	0.583533	0.494057	-0.380907	-0.83744	-0.261427	-0.12138	1.86829
-1.16159	-1.02341	-0.870788	-1.61368	1.86272	0.164749	-0.92632	-0.0341203	0.25889	-0.446425	0.388435	0.685219	-0.399464	-0.841044	1.24378	0.454799	-0.310756	1.09794	-0.384062	-1.0854	-0.513752	-0.669192	-0.155046	-0.474317	0.438697	-0.450273	0.420825	-1.22694	-1.20459	-0.741858	1.85399	-1.3717	0.424182	3.29911	3.44991	0.585215	1.14745	0.267208	1.59004	1.44837	-0.772627	-0.50769	1.7807	-0.196344	0.362399	-0.729367	-1.09972	-0.0596469	-0.375234	1.34144
-1.13487	-0.906413	-0.832624	-1.74629	1.35463	-0.0222886	-0.551165	0.00186871	0.0442824	-0.295071	0.548708	0.755598	-0.519087	-0.865036	1.28272	-0.441205	-0.520174	0.864911	-0.425282	-0.823436	-0.264484	-0.906964	-0.302066	-0.506958	0.559928	-0.251614	-0.0554381	-1.23431	-1.17504	-0.762807	1.97513	-1.24392	0.634073	3.05279	2.89826	-0.167176	0.913554	0.272153	0.959033	1.14	-0.507824	-0.760567	1.49511	-0.424184	0.243203	-0.960831	-1.05164	0.0327265	-0.538256	0.751398
-0.876793	-0.486779	-0.678951	-1.78915	0.846086	-0.35425	-0.265527	0.0757782	-0.0813537	-0.231264	0.568549	0.747469	-0.595183	-0.859008	1.15255	-1.02922	-0.785879	0.383439	-0.381339	-0.501214	-0.140868	-0.857596	-0.539483	-0.647805	0.703262	-0.0368048	-0.517826	-1.23175	-0.742915	-0.913135	1.73258	-1.06802	0.590812	2.45454	2.16459	-0.378497	0.717305	0.433229	0.508879	0.714407	-0.189498	-1.09044	1.02148	-0.413277	-0.0134858	-1.18794	-0.711829	0.0128647	-0.4861	0.292522
-0.40474	-0.0747478	-0.545121	-1.60789	0.354855	-0.835412	-0.114516	0.183004	-0.18249	-0.246126	0.511791	0.489191	-0.615206	-0.790916	0.855907	-1.0567	-1.07009	0.0245883	-0.355228	-0.11984	-0.18272	-0.535977	-0.85367	-0.87431	0.827623	0.0739553	-0.833899	-1.21685	-0.254746	-0.839991	1.37741	-0.881265	0.330726	1.74736	1.3318	-0.495875	0.516575	0.723736	0.0592554	0.232791	0.103774	-1.25002	0.402419	-0.389842	-0.207813	-1.35866	-0.266657	-0.0977414	-0.40065	0.0271783
0.117807	0.272981	-0.450551	-1.3447	-0.0782007	-1.32463	0.0512919	0.34013	-0.0755423	-0.371371	0.369712	0.0556109	-0.522454	-0.688519	0.428772	-0.89737	-1.26898	-0.232172	-0.362597	0.137851	-0.23207	-0.122369	-1.15326	-0.986114	0.819524	-0.0106493	-0.910449	-1.16327	0.180634	-0.327766	0.934524	-0.835757	0.00345915	1.47753	0.375351	-0.682639	0.406489	1.0471	-0.296901	-0.0250526	0.261962	-1.27917	-0.121162	-0.457472	-0.421167	-1.44773	0.0222718	-0.113074	-0.475531	0.000926126
0.542112	0.554072	-0.446527	-1.20954	-0.420449	-1.64543	0.199063	0.514356	0.424436	-0.478729	0.176668	-0.506114	-0.309114	-0.600404	-0.0772213	-0.797671	-1.33761	-0.508973	-0.411863	0.179049	-0.255855	0.308403	-1.32864	-0.935042	0.617545	-0.219608	-0.83065	-1.02455	0.49458	0.112826	0.624029	-0.920383	-0.286492	1.2683	-0.485978	-0.90953	0.390074	1.34949	-0.471418	-0.257744	0.530314	-1.27302	-0.514485	-0.598165	-0.441412	-1.35173	0.131521	0.040928	-0.487132	0.0171358
0.819943	0.753875	-0.623524	-1.22348	-0.629672	-1.72235	0.396088	0.7	1.22727	-0.393011	-0.0780569	-0.974483	-0.121559	-0.531642	-0.540912	-0.849995	-1.31201	-0.588157	-0.52456	0.0254984	-0.253163	0.667395	-1.36002	-0.976323	0.183386	-0.461506	-0.750403	-0.898083	0.80164	0.486276	0.56789	-1.0721	-0.483652	0.954658	-0.939248	-1.1119	0.328197	1.66604	-0.336417	-0.62075	0.756862	-1.32977	-0.678048	-0.733178	-0.261066	-1.16223	-0.0377604	0.177079	-0.465094	-0.173589
0.897138	0.862142	-0.809582	-1.34561	-0.725342	-1.62234	0.67934	0.805462	2.08235	-0.191844	-0.371339	-1.33934	-0.12627	-0.419682	-0.87507	-0.865914	-1.17223	-0.476426	-0.709036	-0.143497	-0.316884	0.862092	-1.22531	-1.08817	-0.304492	-0.666309	-0.643377	-0.72925	1.04977	0.723145	0.368196	-1.18769	-0.591068	0.484069	-0.944902	-1.28973	0.113124	2.00686	0.109182	-1.03156	0.704653	-1.3595	-0.493885	-0.793246	-0.0992324	-0.907474	-0.10479	0.304306	-0.383483	-0.483835
0.69715	0.829604	-0.758587	-1.44472	-0.638271	-1.40595	0.898328	0.747239	2.80717	0.0543747	-0.596796	-1.32927	-0.33351	-0.269861	-0.980172	-0.763639	-0.974998	-0.379524	-0.85862	-0.212098	-0.539508	0.793081	-0.991243	-1.16306	-0.529775	-0.618194	-0.526646	-0.397004	1.10751	0.781431	-0.0032745	-1.25125	-0.688793	0.1335	-0.909042	-1.42513	-0.255228	2.26017	0.684134	-1.38083	0.354377	-1.35655	-0.163327	-0.750402	0.0224214	-0.657287	0.0329805	0.367623	-0.25976	-0.73162
0.25097	0.662007	-0.670975	-1.41685	-0.328619	-1.06951	0.909883	0.518964	3.28438	0.298421	-0.662284	-1.10115	-0.647786	-0.154262	-0.866119	-0.783038	-0.69084	-0.381301	-0.838165	-0.19483	-0.78837	0.727475	-0.711677	-1.09734	-0.502384	-0.432562	-0.457882	-0.041475	0.9942	0.618894	-0.123557	-0.890979	-0.814611	-0.062972	-0.760319	-1.40894	-0.672817	2.31748	1.33102	-1.58398	-0.200248	-1.23661	0.0792075	-0.599973	0.0208655	-0.401619	0.101815	0.261515	-0.284542	-0.58402
-0.181067	0.390792	-0.691229	-1.20476	0.0224063	-0.631743	0.667696	0.189826	3.53385	0.470599	-0.548605	-0.87958	-0.637265	-0.062682	-0.594498	-1.00105	-0.403447	-0.524035	-0.614074	-0.188058	-0.90548	0.910807	-0.357231	-0.804552	-0.409893	-0.303644	-0.504032	0.154957	0.658303	0.292558	-0.227144	-0.500818	-0.969052	-0.389942	-0.557018	-1.1838	-0.989251	2.14035	1.92031	-1.53056	-0.796858	-0.98747	0.192737	-0.47364	-0.104035	-0.185767	0.160981	0.00537216	-0.416411	-0.241576
-0.218571	0.0569127	-0.756142	-0.925014	0.27219	-0.116421	0.327267	-0.276682	3.5732	0.537798	-0.341867	-0.70188	-0.420186	-0.118165	-0.31983	-1.19577	-0.154911	-0.722623	-0.319939	-0.220064	-0.885434	0.949074	0.000210698	-0.41558	-0.320463	-0.272054	-0.562228	0.163794	0.177599	0.0211675	-0.338127	-0.33294	-1.01508	-0.815694	-0.532948	-0.78059	-0.873464	1.82878	2.19082	-1.20338	-1.25428	-0.728883	0.150264	-0.365973	-0.387043	-0.0725825	0.206538	-0.259659	-0.466197	0.0601636
0.0731641	-0.205126	-0.770057	-0.631956	0.412386	0.36484	0.0652609	-0.78028	3.26978	0.483202	-0.138099	-0.581518	-0.25684	-0.316426	-0.136574	-1.00868	0.0824465	-0.861574	-0.0500996	-0.334351	-0.775366	0.767305	0.20901	-0.197541	-0.340555	-0.337384	-0.295272	0.0344743	-0.403594	-0.0137447	-0.493402	-0.313306	-0.998046	-1.18771	-0.721818	-0.271262	-0.528536	1.46128	2.02604	-0.821363	-1.58211	-0.595641	-0.000276733	-0.301171	-0.703009	-0.079463	0.248897	-0.432962	-0.398753	0.183784
0.548051	-0.224938	-0.703131	-0.416779	0.384802	0.665795	-0.0269499	-1.16267	2.52691	0.48229	0.0198097	-0.554315	-0.199521	-0.619441	-0.0989473	-0.772369	0.334517	-0.909435	0.12959	-0.5125	-0.672628	0.358196	0.184503	-0.239031	-0.389195	-0.115028	-0.0409049	-0.108465	-0.980706	0.0337306	-0.572928	-0.383801	-0.985654	-1.22364	-0.967193	0.198006	-0.270137	1.14517	1.4748	-0.492886	-1.73533	-0.564712	-0.191435	-0.181124	-0.931564	-0.07737	0.264999	-0.474468	-0.263195	0.0535134
1.02975	-0.187285	-0.545517	-0.367263	0.143306	0.72854	0.0805188	-1.46325	1.61191	0.440196	0.121976	-0.64182	-0.166431	-0.980404	-0.16448	-0.564629	0.580733	-0.895901	0.173446	-0.748969	-0.58104	-0.209675	-0.0340408	-0.516737	-0.393874	0.256574	0.101129	-0.222746	-1.35594	-0.0210016	-0.572271	-0.520165	-1.01014	-1.14855	-1.17901	0.5616	-0.153664	1.05907	0.867546	-0.315416	-1.7037	-0.569817	-0.342659	-0.114879	-0.909724	-0.0333452	0.241985	-0.547903	-0.192836	-0.271671
1.32419	-0.197903	-0.387612	-0.489592	-0.210732	0.761812	0.278416	-1.54457	0.601085	0.362068	0.198436	-0.806155	-0.0353537	-1.29782	-0.193748	-0.387084	0.727712	-0.816731	0.0707085	-0.929005	-0.499295	-0.766643	-0.283091	-0.919343	-0.225954	0.410822	0.0561302	-0.320203	-1.3901	-0.239938	-0.568837	-0.66847	-1.04089	-1.1026	-1.27306	0.838628	-0.274047	1.25148	0.397565	-0.363558	-1.43574	-0.635511	-0.490249	-0.146346	-0.637075	0.0126822	0.112722	-0.688981	-0.161708	-0.568319
1.29753	-0.251532	-0.346305	-0.545507	-0.501419	0.793362	0.388792	-1.53311	-0.267785	0.344375	0.353505	-0.93123	-0.0369233	-1.40303	-0.0177574	-0.086552	0.698598	-0.676886	-0.113511	-1.07207	-0.470528	-1.14828	-0.359116	-1.29818	-0.056702	0.359426	-0.181672	-0.431765	-1.30327	-0.595727	-0.438388	-0.762262	-1.07366	-1.10153	-1.23886	1.03698	-0.58788	1.44239	0.17108	-0.58074	-1.04774	-0.814713	-0.44241	-0.300557	-0.22941	-0.0932931	-0.0994026	-0.764378	-0.150132	-0.63925
1.02585	-0.233354	-0.439545	-0.41538	-0.73156	0.835769	0.277099	-1.48541	-0.89507	0.55226	0.665376	-0.989362	-0.027756	-1.24643	0.282127	0.368317	0.468547	-0.527686	-0.195173	-0.925925	-0.579965	-1.03368	-0.337561	-1.53328	-0.01194	0.108604	-0.54864	-0.557532	-1.32134	-1.01005	-0.164379	-0.831405	-1.14186	-1.05771	-1.10251	1.14445	-0.945899	1.45459	0.257953	-0.783699	-0.686574	-1.10239	-0.191033	-0.431967	0.130379	-0.272251	-0.314632	-0.866942	-0.210508	-0.460497
0.640039	-0.170343	-0.46336	-0.169624	-0.736649	0.855624	-0.103303	-1.31312	-1.12679	0.890057	1.07993	-0.842488	0.135155	-1.05809	0.756351	0.677504	0.0803969	-0.445247	-0.070549	-0.528427	-0.739279	-0.650946	-0.354299	-1.61595	-0.0868812	-0.244978	-0.929336	-0.730958	-1.45605	-1.36125	0.0719062	-0.860257	-1.23151	-0.915212	-0.759237	1.11515	-1.17044	1.19174	0.386368	-0.806602	-0.469005	-1.40244	0.0631619	-0.625229	0.376007	-0.459701	-0.437582	-0.871341	-0.37762	-0.200247
0.166317	-0.184679	-0.393752	0.10862	-0.642765	0.768682	-0.658044	-1.10666	-0.943082	1.17584	1.52987	-0.562081	0.302008	-0.972911	1.20143	0.79783	-0.354499	-0.506221	0.0165216	-0.329852	-0.700021	-0.330745	-0.409821	-1.55604	-0.241467	-0.629522	-1.25468	-0.906964	-1.64648	-1.55796	0.230209	-0.809045	-1.29031	-0.779811	-0.293122	0.920392	-1.22989	0.7993	0.497683	-0.567377	-0.386634	-1.5805	0.152632	-0.718314	0.518628	-0.71804	-0.458144	-0.701689	-0.477889	0.0205814
-0.434916	-0.270723	-0.314517	0.288622	-0.655159	0.605728	-1.12872	-0.90684	-0.656304	1.31592	1.89031	-0.35454	0.508903	-1.03762	1.57542	0.808584	-0.708921	-0.643331	-0.0529535	-0.246518	-0.581132	-0.216224	-0.50039	-1.28223	-0.506986	-0.849602	-1.31463	-1.00275	-1.75418	-1.54289	0.464205	-0.706169	-1.25277	-0.698527	0.136738	0.730231	-1.0668	0.357543	0.519564	-0.410417	-0.502876	-1.55001	0.0200437	-0.717204	0.505089	-1.00074	-0.364183	-0.330586	-0.428442	0.109607
-0.808533	-0.252407	-0.26757	0.265068	-0.57602	0.348988	-1.24402	-0.687539	-0.367651	1.26442	2.07635	-0.123346	0.541086	-1.18877	1.70072	0.753415	-0.901235	-0.766092	-0.203602	-0.226286	-0.193882	-0.28749	-0.568113	-0.870835	-0.613341	-0.913844	-1.08699	-0.981012	-1.69858	-1.46203	0.809869	-0.577387	-1.09733	-0.666734	0.357162	0.52167	-0.806011	0.356863	0.442461	-0.435127	-0.64084	-1.44646	-0.335353	-0.769261	0.397956	-1.0349	-0.172915	0.0651299	-0.374721	0.0609323
-0.542779	0.020427	-0.213389	0.0301897	-0.322623	0.0270535	-1.08134	-0.45889	-0.190402	1.08634	2.08176	0.154376	0.284311	-1.27654	1.57108	0.979597	-0.894869	-0.862628	-0.260431	-0.202066	0.285636	-0.441479	-0.524748	-0.516226	-0.517926	-0.910794	-0.892643	-0.90216	-1.56225	-1.36072	1.1317	-0.45197	-0.917846	-0.640794	0.308635	0.174764	-0.703364	0.574898	0.292945	-0.536413	-0.704237	-1.34516	-0.762858	-0.698039	0.205912	-0.882676	0.116683	0.388315	-0.368232	-0.118637
-0.173385	0.461787	-0.244017	-0.294879	0.0701954	-0.29689	-0.682895	-0.188137	-0.158289	0.812522	1.93403	0.34912	-0.203149	-1.13578	1.19331	1.32889	-0.717399	-0.93936	-0.133985	-0.245176	0.554383	-0.566329	-0.359881	-0.286675	-0.438426	-0.871581	-0.784132	-0.821078	-1.38917	-1.30503	1.40751	-0.369996	-0.812812	-0.579597	0.0188867	-0.266932	-0.6414	0.660254	0.174586	-0.681689	-0.723411	-1.13272	-1.13105	-0.414007	0.0218674	-0.773671	0.353469	0.518055	-0.453947	-0.388604
0.137354	0.790511	-0.437611	-0.51543	0.518131	-0.609395	-0.290882	0.121972	-0.31	0.579278	1.50183	0.398215	-0.582838	-0.847412	0.849587	1.53558	-0.447412	-0.812069	0.199427	-0.364078	0.502244	-0.614086	-0.211571	-0.1607	-0.477457	-0.78542	-0.754626	-0.756313	-1.16168	-1.30121	1.5549	-0.358409	-0.751331	-0.495602	-0.34701	-0.657403	-0.397208	0.686001	0.152438	-0.747842	-0.700844	-0.849978	-1.21138	-0.167551	0.0201919	-0.715099	0.526003	0.497251	-0.599857	-0.647571
0.243598	0.937186	-0.716749	-0.636687	0.935035	-0.846017	-0.00330636	0.347258	-0.568089	0.435511	1.06121	0.340241	-0.525957	-0.5675	0.752335	1.4606	-0.221803	-0.675299	0.523705	-0.507072	0.198087	-0.654208	-0.110224	-0.170982	-0.588181	-0.693493	-0.704583	-0.7322	-0.918449	-1.21171	1.6708	-0.431218	-0.659438	-0.435328	-0.626327	-0.857724	-0.145145	0.588626	0.190094	-0.789102	-0.724411	-0.596113	-0.955585	-0.0574962	0.124033	-0.757524	0.673697	0.377833	-0.728481	-0.792656
0.0655494	0.862159	-1.03932	-0.804901	1.22352	-1.03403	0.210057	0.502588	-0.912662	0.32613	0.569784	0.295024	-0.410125	-0.365937	0.694595	1.07554	-0.113258	-0.809655	0.642962	-0.639416	-0.21226	-0.554922	-0.0552507	-0.319988	-0.717494	-0.584321	-0.523977	-0.700162	-0.661451	-1.05116	1.57468	-0.541405	-0.509174	-0.405799	-0.717401	-0.889513	-0.0364706	0.449698	0.474038	-0.692781	-0.839673	-0.460841	-0.676051	-0.03837	0.37029	-0.818176	0.68286	0.723932	-0.773822	-0.793588
-0.330975	0.602993	-1.2491	-0.99161	1.30259	-1.2328	0.316156	0.667276	-1.26009	0.245087	0.255133	0.273405	-0.278133	-0.293458	0.502362	0.526572	-0.10028	-1.11225	0.488393	-0.765928	-0.619338	-0.141076	-0.0632099	-0.415835	-0.911258	-0.392581	-0.368349	-0.521462	-0.2999	-0.610709	1.18459	-0.663544	-0.383649	-0.45877	-0.716053	-0.81645	-0.0639831	0.316495	0.974071	-0.613432	-0.969976	-0.427976	-0.597645	-0.0375183	0.595614	-0.787969	0.528162	1.12321	-0.772014	-0.662012
-0.782465	0.224431	-1.28582	-0.892235	1.15116	-1.43112	0.242846	0.783359	-1.19907	0.198826	0.456073	0.109853	-0.114003	-0.332314	0.375982	-0.0629527	-0.160089	-1.34285	0.226247	-0.825753	-0.951091	0.307789	-0.206761	-0.399438	-1.08502	-0.239442	-0.345675	-0.11696	0.0408534	0.0546847	0.630513	-0.770314	-0.312266	-0.654801	-0.634868	-0.796181	-0.176274	0.24775	1.5001	-0.611107	-0.987659	-0.417864	-0.540488	-0.056973	0.567385	-0.792457	0.278943	1.22515	-0.775092	-0.511188
-1.12709	-0.173899	-1.19175	-0.474171	0.846902	-1.61931	-0.0429021	1.00119	-0.725489	0.468851	0.632047	-0.190512	0.0338883	-0.432973	0.529111	-0.451396	-0.236291	-1.2603	0.0470416	-0.873842	-1.09481	0.583139	-0.382605	-0.205173	-1.17094	-0.274983	-0.487672	0.227006	0.307862	0.683572	0.22951	-0.817959	-0.355623	-0.99158	-0.41125	-0.832515	-0.167891	0.142903	1.88004	-0.632657	-0.729349	-0.245004	-0.380633	-0.132052	0.36814	-0.831575	0.100736	1.115	-0.828001	-0.404678
-1.27024	-0.554292	-1.04779	0.0189413	0.525333	-1.72858	-0.485755	1.37795	-0.312437	0.755624	0.684222	-0.537846	0.0174045	-0.330845	0.639202	-0.327374	-0.30318	-0.830441	-0.178443	-0.794886	-1.16804	0.631237	-0.435987	-0.000489642	-1.11642	-0.418894	-0.712259	0.350494	0.460271	1.20461	-0.00718992	-0.906638	-0.526693	-1.36887	-0.083812	-0.829271	0.0221229	0.0165215	2.02698	-0.672888	-0.335919	-0.0314724	-0.110036	-0.0646366	0.153312	-0.950115	0.0146061	0.831929	-0.854582	-0.395667
-0.992729	-0.814183	-0.925826	0.393815	0.28014	-1.73454	-0.944963	1.67929	-0.0107278	0.68267	0.739777	-0.791085	-0.133915	0.0630311	0.716613	-0.0959965	-0.366297	-0.314364	-0.479965	-0.682181	-1.17887	0.523126	-0.489789	0.0254883	-0.839742	-0.522229	-0.942085	0.451225	0.481557	1.54223	-0.216115	-1.04978	-0.815972	-1.64111	0.186837	-0.747431	0.0951234	-0.134139	1.90866	-0.714672	0.0339218	0.127884	0.156329	0.440112	0.150373	-1.11864	-0.0146232	0.6884	-0.668311	-0.52496
-0.618802	-0.847243	-0.838327	0.538345	0.150914	-1.73625	-1.24646	1.84321	0.2307	0.359278	0.803615	-0.87675	-0.114283	0.424108	0.831331	0.0138541	-0.438247	0.173035	-0.828725	-0.550808	-1.2062	0.439322	-0.686323	-0.0834784	-0.442483	-0.478887	-0.96204	0.401233	0.305641	1.7199	-0.402128	-1.26177	-0.990863	-1.70316	0.341963	-0.660671	0.138014	-0.26105	1.55268	-0.733753	0.235874	0.128558	0.329907	1.04223	0.108429	-1.22634	0.0872589	0.683886	-0.346588	-0.744218
-0.429169	-0.72059	-0.751396	0.44573	0.125248	-1.69658	-1.15748	1.74127	0.380763	-0.0722718	0.758843	-0.73695	0.116015	0.604305	0.923496	-0.0403435	-0.587029	0.69195	-1.08963	-0.322287	-1.25811	0.502824	-0.956561	-0.251975	-0.0924993	-0.361326	-0.733287	0.278246	-0.0101696	1.68053	-0.631111	-1.51827	-1.00442	-1.63441	0.369487	-0.508993	0.020609	-0.369797	1.03781	-0.35227	0.23685	-0.0625099	0.351571	1.62335	0.00255322	-1.08747	0.316121	0.577864	-0.11389	-0.901617
-0.390361	-0.524171	-0.728793	0.134317	0.111611	-1.52714	-0.879963	1.40904	0.378467	-0.311616	0.731745	-0.483639	0.4225	0.504367	1.04475	-0.231454	-0.803517	1.06088	-1.19368	-0.0670557	-1.33597	0.66736	-1.01711	-0.345996	0.13413	-0.216553	-0.39699	0.142438	-0.351205	1.40438	-0.878795	-1.73401	-0.989227	-1.55613	0.241025	-0.353185	-0.193594	-0.516196	0.512571	0.17417	0.0412495	-0.400799	0.283606	2.09769	-0.0751988	-0.775844	0.576059	0.359573	-0.091789	-0.88154
-0.486431	-0.367224	-0.719274	-0.0800096	0.00193498	-1.15658	-0.536469	1.03538	0.257436	-0.331555	0.707713	-0.229257	0.84365	0.199263	1.36564	-0.482303	-0.97676	1.27938	-1.26752	0.161618	-1.23646	0.767867	-1.01798	-0.385725	0.178262	-0.0834226	-0.102117	-0.103782	-0.579831	0.976547	-1.03421	-1.76901	-0.93992	-1.53385	0.0774378	-0.305561	-0.328379	-0.693992	0.359568	0.606142	-0.217759	-0.349626	0.214815	2.34622	-0.0471033	-0.423805	0.768797	0.0187629	-0.21833	-0.738858
-0.626294	-0.319772	-0.761287	-0.183727	-0.188031	-0.601113	-0.133897	0.781036	0.03949	-0.229298	0.634507	-0.00158014	1.28605	-0.166152	1.38938	-0.444326	-1.12796	1.27728	-1.37182	0.257058	-0.890496	0.669562	-0.943749	-0.537819	0.118631	0.0952591	0.120225	-0.492568	-0.419172	0.560147	-1.14176	-1.6641	-0.803094	-1.58796	0.15741	-0.41717	-0.0481609	-0.790588	0.481612	0.998298	-0.503311	0.0354727	0.297256	2.25958	0.132539	-0.173246	0.843797	-0.379397	-0.420183	-0.509354
-0.810231	-0.383303	-0.914598	-0.142272	-0.387173	-0.0201738	0.224546	0.568513	-0.148853	-0.131883	0.434027	0.32224	1.76429	-0.329344	1.19078	-0.201196	-1.24494	1.02593	-1.47814	0.199737	-0.506189	0.350899	-0.743058	-0.820094	0.215421	0.27827	0.292828	-0.918712	-0.177586	0.417155	-1.23849	-1.6049	-0.545335	-1.69239	0.277114	-0.690045	0.40401	-0.780492	0.571285	1.26045	-0.737742	0.398793	0.542128	1.97323	0.789641	-0.155426	0.786107	-0.622733	-0.637038	-0.163303
-0.799745	-0.537428	-1.14172	-0.0681191	-0.586286	0.46467	0.451173	0.380813	-0.26039	-0.104404	0.103132	0.518444	1.94686	-0.4143	0.928148	0.158575	-1.40164	0.687765	-1.55288	-0.00528033	-0.133585	-0.102832	-0.561669	-1.25241	0.4369	0.485146	0.326108	-1.2856	-0.155467	0.414055	-1.25303	-1.57535	-0.232888	-1.73214	0.245379	-1.00394	0.738279	-0.751292	0.507883	1.32676	-0.913407	0.649388	0.746241	1.76745	1.56701	-0.258206	0.664987	-0.434472	-0.692286	0.342628
-0.618089	-0.753728	-1.39644	-0.0850667	-0.717212	0.879012	0.464455	0.131064	-0.327524	-0.230063	-0.284492	0.439173	1.74846	-0.478986	0.68717	0.650567	-1.32581	0.380604	-1.57819	-0.102689	0.108182	-0.571902	-0.368138	-1.53023	0.597167	0.623197	0.210372	-1.56115	-0.349592	0.308627	-1.14916	-1.52909	0.0600336	-1.76664	0.0727356	-1.03108	0.955163	-0.694847	0.3572	1.18831	-0.914616	0.729322	0.867004	1.93704	2.08039	-0.301743	0.650843	-0.138048	-0.505783	0.814506
-0.493564	-1.0406	-1.64633	-0.179101	-0.780021	1.19784	0.284355	-0.179371	-0.443505	-0.487229	-0.5349	0.156487	1.31967	-0.533945	0.363552	1.08214	-0.950053	0.0367671	-1.47209	-0.132738	0.151724	-0.938403	-0.100208	-1.29999	0.536759	0.589199	0.0988798	-1.78354	-0.765748	0.0788846	-1.03906	-1.43287	0.222925	-1.7517	-0.228544	-0.774152	0.977949	-0.666425	0.214757	0.972952	-0.693593	0.694598	1.01445	2.36404	2.196	-0.27425	0.828432	0.0949731	-0.295557	0.975101
-0.404726	-1.36819	-1.84182	-0.254236	-0.836175	1.35462	-0.0418008	-0.452913	-0.671862	-0.726651	-0.617918	-0.107592	0.926999	-0.592706	0.0827061	1.27918	-0.493145	-0.311645	-1.20316	-0.138865	0.00687928	-0.865384	0.159851	-1.02522	0.265032	0.382856	-0.112284	-1.90248	-1.10806	-0.326662	-0.950227	-1.35766	0.206528	-1.65522	-0.540035	-0.510255	0.942362	-0.709065	0.0405228	0.738621	-0.448326	0.804859	1.19846	2.66789	1.91602	-0.129649	0.988217	0.124869	-0.247614	1.02428
-0.32706	-1.6169	-1.90552	-0.18362	-0.93603	1.32944	-0.333326	-0.5402	-0.89067	-0.974873	-0.59402	-0.0450067	0.818434	-0.562414	0.0583935	1.17204	-0.136173	-0.591137	-0.865106	-0.0540104	-0.0956133	-0.459735	0.400792	-0.857938	-0.136289	0.227601	-0.447661	-1.82297	-1.18977	-0.727897	-0.795952	-1.25823	0.0385959	-1.52529	-0.720739	-0.390589	0.881172	-0.799221	0.0526196	0.712771	-0.199982	1.02488	1.37759	2.87226	1.41094	0.033156	1.07371	0.131778	-0.388058	1.19778
-0.323335	-1.50042	-1.76995	0.0476982	-1.00906	1.10337	-0.463787	-0.531969	-0.999472	-1.24053	-0.371035	0.245479	0.891613	-0.390898	0.112814	0.818468	0.102177	-0.771671	-0.615123	0.0497969	-0.14002	0.0487085	0.540213	-0.810357	-0.430511	0.108104	-0.82811	-1.56432	-1.173	-0.820862	-0.72271	-1.02863	-0.104568	-1.42736	-0.856586	-0.358882	0.706464	-0.905316	0.158237	0.995801	0.447848	1.00595	1.40364	3.21053	0.824213	0.0806402	1.04271	0.35516	-0.572598	1.33477
-0.489702	-1.26615	-1.40748	0.17347	-0.98641	0.684496	-0.557854	-0.424456	-0.939393	-1.46825	-0.131467	0.616903	0.872634	-0.121712	0.0812672	0.363995	0.258599	-0.890471	-0.558077	-0.00410866	-0.165794	0.477135	0.544592	-0.761708	-0.161706	0.0948409	-1.09974	-1.1925	-1.17981	-0.563806	-0.725815	-0.691637	-0.26944	-1.43461	-0.935317	-0.35914	0.483148	-0.92084	0.17995	1.23775	1.14755	0.812081	1.39055	3.75381	0.457244	-0.0638852	0.886952	0.567859	-0.53787	1.42862
-0.760586	-1.00512	-1.02443	0.144318	-0.870358	0.196334	-0.483756	-0.285765	-0.753261	-1.7271	0.00684357	0.885598	0.674111	0.164862	-0.154262	-0.147329	0.491874	-0.891094	-0.700617	-0.0928294	-0.0502806	0.624532	0.533064	-0.578609	0.232508	0.258142	-1.23041	-0.80814	-1.13503	-0.334758	-0.829268	-0.299974	-0.439209	-1.56921	-0.888629	-0.365346	0.309433	-0.630865	0.109673	1.31484	1.65197	0.526904	1.5536	4.14634	0.616055	-0.360119	0.633561	0.725607	-0.3385	1.42243
-0.89065	-0.711507	-0.744113	-0.0490834	-0.660128	-0.14443	-0.2149	-0.0125182	-0.506239	-1.75365	-0.00100112	0.987443	0.330233	0.372868	-0.542556	-0.677741	0.850763	-0.792575	-0.972804	-0.153264	0.209573	0.431187	0.627351	-0.242207	0.438228	0.244619	-1.37312	-0.552363	-1.05074	-0.262324	-0.999702	0.121594	-0.627697	-1.69691	-0.745004	-0.362603	0.2523	-0.216567	0.124673	1.23107	1.89346	0.384958	1.49054	4.1583	0.86028	-0.763539	0.227045	0.937875	0.0306931	1.25723
-0.812562	-0.499488	-0.595917	-0.342573	-0.384436	-0.373695	0.0474347	0.364352	-0.089729	-1.63267	-0.10809	1.09153	0.0479942	0.523953	-0.925218	-0.950866	1.03242	-0.612773	-1.23662	-0.251566	0.448184	-0.0432618	0.665245	0.101606	0.463049	0.0442833	-1.58886	-0.439995	-1.01761	-0.363928	-1.20325	0.475622	-0.646826	-1.73223	-0.420413	-0.261487	0.317311	0.183651	0.0977795	1.36375	2.047	0.305306	1.15722	3.76566	0.898487	-0.9673	-0.173382	1.13825	0.386326	0.951164
Tone 2
0	1	2	3	4	5	6	7	8	9	10	11	12	13	14	15	16	17	18	19	20	21	22	23	24	25	26	27	28	29	30	31	32	33	34	35	36	37	38	39	40	41	42	43	44	45	46	47	48	49
2.5426	0.275747	-0.479451	1.55248	2.15551	-0.674479	2.0193	0.643199	0.0312559	0.270419	1.28873	-0.3631	-0.857316	-0.94666	-0.53899	1.52587	1.57708	0.183904	0.462901	-0.231094	-1.51201	0.645262	0.391978	-0.194102	1.76272	0.26592	-0.245124	0.361791	-0.590612	-0.787375	0.0118267	-0.297799	-0.264119	0.579562	-0.686645	-0.518529	-0.557635	0.792219	2.46212	0.0374908	0.677648	-0.82109	0.883899	-0.0336064	-0.247916	1.10935	-0.62208	0.379743	-0.0954186	-0.0742116
3.09062	0.33754	-0.468639	1.37532	1.61231	-0.552164	2.32517	0.655904	-0.00102897	-0.121679	0.752671	-0.438858	-1.17319	-0.915494	-0.772114	1.96788	0.932178	-0.135463	0.266614	0.0647601	-1.69259	0.401956	0.465328	-0.310575	1.60636	0.409078	-0.412138	0.0290928	-0.513532	-0.514662	0.191851	0.0254051	-0.172341	1.22419	-0.835042	-0.687527	-0.393625	1.164	2.41756	0.0654073	0.372714	-0.810453	0.669516	-0.35544	-0.384261	0.755212	-0.815052	0.625931	-0.110892	0.0411785
3.4482	0.648786	-0.469805	1.38013	1.02934	-0.564756	2.47574	0.508307	-0.0660339	-0.548251	0.220417	-0.297911	-1.47102	-0.80841	-0.6481	2.37879	0.494598	-0.347776	0.0531325	0.205096	-1.87378	0.0855674	0.362077	-0.303505	1.27153	0.501683	-0.241538	-0.195128	-0.411936	-0.275205	0.18875	0.317649	-0.0470205	1.70257	-0.944121	-0.95406	-0.158224	1.38118	2.35051	0.19232	0.200261	-0.828075	0.239851	-0.721635	-0.650681	0.283214	-0.822053	0.656105	0.0745937	0.00966317
3.48848	0.906725	-0.546048	1.78285	0.732049	-0.708093	2.49639	0.219466	-0.0950595	-0.944816	-0.303015	0.185879	-1.72124	-0.749255	-0.364211	2.59864	0.440815	-0.381053	-0.117082	0.169665	-2.00404	-0.25207	0.123626	-0.309861	1.09787	0.536581	-0.0357888	-0.285432	-0.425343	-0.0928945	0.162648	0.572114	0.0585123	2.03046	-0.960504	-1.16373	-0.0293953	1.397	2.17493	0.304556	0.121067	-0.948292	-0.277339	-0.991997	-0.848138	-0.195194	-0.628197	0.387502	0.273018	-0.0590508
3.01226	1.07036	-0.241215	2.47089	0.91797	-0.931725	2.45451	-0.163825	0.0203535	-1.30815	-0.60693	0.835916	-1.76575	-0.736055	-0.219677	2.82039	0.785953	-0.311519	-0.235171	0.0477386	-2.00465	-0.583828	-0.119944	-0.437587	1.04903	0.544687	0.134501	-0.407153	-0.30803	-0.00599258	0.150556	0.79516	0.153139	2.3143	-0.899656	-1.19788	-0.00239645	1.2494	1.93001	0.43944	0.155513	-1.1199	-0.624204	-1.06608	-0.759605	-0.643273	-0.232337	-0.0983557	0.421381	0.0980533
2.30404	1.07051	0.191906	3.12296	1.25096	-1.02921	2.38184	-0.451686	0.218839	-1.43769	-0.57667	1.35302	-1.63638	-0.832829	-0.244478	2.86634	1.28832	-0.278181	-0.259617	-0.000962516	-1.84021	-0.870059	-0.153437	-0.534304	0.666124	0.536201	0.199769	-0.60978	-0.043508	-0.0726061	0.153356	0.953872	0.167845	2.65724	-0.74421	-1.15054	0.0266468	1.17984	1.69909	0.683478	0.333315	-1.22649	-0.864242	-0.972681	-0.519236	-0.795892	0.216803	-0.600179	0.367674	0.416342
1.66336	0.933494	0.384284	3.67576	1.53971	-0.918452	2.19784	-0.484583	0.380147	-0.995131	-0.334891	1.50866	-1.49128	-0.885584	-0.423888	2.67668	1.74103	-0.331391	0.0261067	0.0406018	-1.64655	-1.03443	-0.11725	-0.568132	0.349233	0.503102	0.0940811	-0.753586	0.114737	-0.262107	0.220625	0.943647	0.048743	3.0976	-0.483244	-1.04885	0.0918441	1.19056	1.56977	1.01353	0.633608	-1.26701	-0.808475	-0.814507	-0.279997	-0.724377	0.538986	-0.94042	0.478053	0.654469
1.11143	0.740339	0.405117	3.94609	1.67711	-0.792274	2.02084	-0.363147	0.516561	-0.2935	-0.103709	1.22695	-1.46652	-0.715751	-0.728358	2.23099	2.01318	-0.471902	0.388623	0.0458966	-1.49629	-1.0128	-0.117427	-0.597226	0.590164	0.390807	-0.0715953	-0.79631	0.0436382	-0.485429	0.259229	0.699365	-0.173987	3.54295	-0.31517	-0.924366	0.27768	1.07732	1.43703	1.21284	0.928652	-1.18833	-0.62874	-0.670683	-0.0670345	-0.541469	0.576054	-1.10304	0.776152	0.787268
0.932604	0.585123	0.261926	3.78974	1.63207	-0.758029	1.89806	-0.213409	0.539788	0.376456	-0.0304953	0.59711	-1.42687	-0.445852	-1.0021	2.18842	2.05328	-0.710202	0.665851	-0.072251	-1.39348	-1.0403	-0.0662328	-0.663125	0.914828	0.166093	-0.158002	-0.829144	-0.224083	-0.703058	0.209555	0.331616	-0.448293	3.90495	-0.230793	-0.795769	0.53182	0.832995	1.20771	1.12634	1.15815	-1.06078	-0.358935	-0.605112	0.132158	-0.463477	0.385627	-1.15007	0.863418	0.811617
1.05159	0.526697	0.0451014	3.28426	1.54725	-0.76536	1.81883	-0.0778684	0.448624	0.9075	-0.0650688	0.0770389	-1.26935	-0.291141	-0.946526	2.27005	1.96065	-0.94724	0.813497	-0.294442	-1.31041	-0.947182	0.175624	-0.786053	1.17598	-0.151205	-0.14372	-0.93843	-0.563222	-0.865786	0.245947	0.0653567	-0.722701	4.01811	-0.111322	-0.655899	0.70271	0.497405	1.01964	0.801675	1.17356	-0.970799	-0.00818945	-0.60042	0.224745	-0.386308	0.028753	-1.16378	0.923508	0.779661
1.09234	0.529106	-0.123669	2.64876	1.47023	-0.687728	1.83265	-0.0141843	0.190353	1.22112	-0.185888	-0.182465	-0.975825	-0.294988	-0.572867	2.38006	1.8735	-1.14025	0.757401	-0.585048	-1.21671	-0.704603	0.726694	-0.930614	1.49623	-0.497569	-0.0663387	-1.02526	-0.635515	-0.97372	0.426425	0.0264525	-0.92699	3.75456	-0.0691668	-0.524465	0.611843	0.12488	0.852744	0.533993	0.946541	-0.996196	0.257666	-0.582329	0.12804	-0.205168	-0.404825	-1.12944	1.10859	0.792555
0.796607	0.456433	-0.153312	2.03409	1.34496	-0.518278	1.84112	-0.0655582	-0.150713	1.31781	-0.263018	-0.384085	-0.633035	-0.461784	-0.067929	2.46058	1.77393	-1.16885	0.578326	-0.822783	-1.06736	-0.559554	1.33064	-1.0622	1.74735	-0.800995	0.148289	-1.07257	-0.359267	-0.794801	0.48835	0.15794	-1.05924	3.18322	-0.212632	-0.432405	0.280889	-0.240205	0.865175	0.575002	0.527049	-1.10099	0.300228	-0.613945	-0.128763	-0.0536768	-0.716685	-1.04064	1.23232	0.81431
0.36036	0.282314	-0.136278	1.64609	1.47125	-0.280037	1.88126	-0.154652	-0.507615	1.24693	-0.27927	-0.599387	-0.334781	-0.594578	0.269879	2.30847	1.56277	-1.00058	0.294955	-0.927516	-0.855063	-0.49477	1.69269	-1.14816	1.83128	-0.947178	0.41048	-1.19743	-0.0224932	-0.363869	0.883999	0.389825	-1.05429	2.51225	-0.515553	-0.377372	-0.157097	-0.491357	1.07057	0.813137	0.05479	-1.29035	0.096295	-0.698819	-0.397625	0.00905209	-0.70877	-0.925135	1.17646	0.75609
-0.0921873	0.025573	-0.0783923	1.52116	1.52809	-0.00894402	1.95951	-0.259852	-0.649075	1.14464	-0.350694	-0.760828	-0.138266	-0.684518	0.370261	1.99332	1.23743	-0.871025	-0.0993062	-0.845395	-0.64444	-0.43158	1.73258	-1.15894	1.70771	-0.86246	0.575815	-1.34386	0.269113	0.14131	1.32568	0.681161	-0.917817	1.91139	-0.774679	-0.367546	-0.159468	-0.510234	1.13903	1.02848	-0.421326	-1.477	-0.254408	-0.780236	-0.551853	0.046674	-0.571971	-0.831944	0.962662	0.575403
-0.25778	-0.308744	-0.000266821	1.58627	1.2246	0.198383	1.91745	-0.234182	-0.436705	1.04652	-0.461303	-0.757816	-0.0580347	-0.802733	0.351392	1.53931	0.717778	-0.881923	-0.537659	-0.513837	-0.472782	-0.397649	1.65355	-1.1091	1.48842	-0.584214	0.547042	-1.50396	0.326031	0.630878	1.71447	1.01276	-0.764461	1.46569	-0.85214	-0.436402	0.258359	-0.188422	1.2211	1.03424	-0.80554	-1.59946	-0.419082	-0.762122	-0.724012	0.0937783	-0.526005	-0.661588	0.590005	0.316001
-0.0559426	-0.672996	0.115274	1.59037	0.736215	0.238907	1.66378	-0.147813	-0.0947778	0.895814	-0.583422	-0.627054	-0.100022	-0.775981	0.325289	1.03051	0.345891	-0.928492	-0.927734	-0.112846	-0.306807	-0.37855	1.42018	-1.05926	1.30761	-0.199783	0.289945	-1.49789	0.16432	1.02789	2.01174	1.30628	-0.665607	1.1783	-0.796513	-0.591833	0.56169	0.316105	1.05373	0.77544	-1.01837	-1.62421	-0.454913	-0.611159	-0.817893	0.138337	-0.579105	-0.553301	0.199236	0.102655
0.22544	-0.978158	0.070645	1.46296	0.288569	0.151054	1.17739	-0.0601995	0.115324	0.594844	-0.737701	-0.378963	-0.225421	-0.593285	0.251031	0.560348	0.420382	-0.933884	-1.2466	0.206517	-0.123794	-0.386147	1.02858	-1.06923	1.19994	0.203159	-0.116601	-1.42661	-0.123938	1.17961	2.15518	1.48099	-0.673396	0.853883	-0.720605	-0.867895	0.674157	0.803097	0.751751	0.398579	-1.10458	-1.54184	-0.485683	-0.39222	-0.84046	0.124073	-0.633073	-0.488858	-0.034586	-0.0795543
0.525746	-1.25927	-0.127368	1.24625	0.101032	0.164701	0.551689	0.0703283	0.0777626	0.323458	-0.818601	-0.218492	-0.365912	-0.373124	0.15682	0.346736	0.518215	-0.87806	-1.37891	0.360656	0.0834687	-0.122321	0.663668	-1.16692	1.03846	0.52746	-0.604597	-1.24316	-0.387015	1.03733	2.02854	1.5081	-0.66107	0.355698	-0.518993	-1.02847	0.580334	1.11561	0.626062	0.0751047	-1.1671	-1.41341	-0.458536	-0.200739	-0.86651	0.126724	-0.688358	-0.5378	0.0250242	-0.175985
0.748285	-1.54097	-0.179402	0.945328	0.0499819	0.321946	-0.0608018	0.203911	-0.17756	0.28552	-0.81404	-0.243043	-0.515968	-0.246064	-0.0823272	0.575224	0.510961	-0.802923	-1.43547	0.322035	0.351211	0.334628	0.41323	-1.31848	0.856711	0.662865	-1.04667	-1.00759	-0.67982	0.64063	1.63032	1.35738	-0.716935	-0.0952248	-0.176096	-0.983401	0.463883	1.13046	0.409431	-0.103001	-1.19235	-1.26212	-0.430752	-0.0191653	-0.897875	0.168072	-0.767101	-0.665749	0.338123	-0.212147
0.963651	-1.7622	-0.161089	0.468246	0.0362883	0.652192	-0.376644	0.327348	-0.605904	0.411432	-0.727378	-0.524986	-0.72659	-0.21995	-0.433724	1.15231	0.392536	-0.79262	-1.35669	0.236219	0.614612	0.612174	0.222285	-1.47616	0.656848	0.585227	-1.30343	-0.811978	-0.815667	0.0754208	1.09044	0.994199	-0.817794	-0.412821	0.126291	-0.943848	0.474689	0.847536	0.250344	-0.224339	-1.25798	-1.15838	-0.502341	0.139597	-0.934936	0.247072	-0.814554	-0.866891	0.77271	-0.367261
1.44244	-1.77348	-0.160267	-0.0720111	0.0536575	1.10738	-0.338314	0.39596	-1.09255	0.592985	-0.621159	-0.630546	-0.964557	-0.261539	-0.720523	1.79587	0.225263	-0.858139	-1.18174	0.196372	0.787094	0.661365	0.0983068	-1.57445	0.428351	0.455746	-1.30828	-0.65407	-0.818027	-0.558217	0.532522	0.459445	-0.897145	-0.345543	0.208682	-0.822031	0.501111	0.346532	0.219573	-0.375107	-1.271	-1.13525	-0.449856	0.21919	-0.905211	0.3285	-0.842486	-0.907013	1.1481	-0.588846
1.85374	-1.63202	-0.0327415	-0.486787	0.141455	1.49824	-0.137055	0.368027	-1.3878	0.698162	-0.539083	-0.570204	-1.09896	-0.377536	-0.914694	2.33127	-0.0863957	-0.96078	-1.01327	0.134487	0.846151	0.483769	0.113162	-1.6093	0.142875	0.392519	-1.06544	-0.631341	-0.833561	-1.15044	0.0835045	-0.013369	-0.926163	-0.169907	0.184782	-0.67866	0.5642	-0.198644	0.242042	-0.542055	-1.21503	-1.20386	-0.145911	0.227468	-0.794772	0.358301	-0.75236	-0.745165	1.33464	-0.779557
2.15903	-1.3791	0.134137	-0.83108	0.154769	1.67215	0.0714049	0.296258	-1.34978	0.674077	-0.535466	-0.372795	-0.904762	-0.487543	-1.04219	2.61809	-0.563011	-0.920625	-0.895937	0.050015	0.762664	0.0857705	0.236314	-1.48121	0.0692708	0.432697	-0.8344	-0.733504	-0.735236	-1.58042	-0.110267	-0.144973	-0.915796	-0.11071	0.0498999	-0.421645	0.607186	-0.610483	0.259026	-0.740722	-1.16849	-1.33167	0.434802	0.226002	-0.651988	0.46015	-0.588455	-0.542974	1.30454	-0.780026
2.2904	-0.994571	0.111253	-1.20586	0.0680409	1.57217	0.132019	0.311855	-1.25957	0.54738	-0.530284	-0.123803	-0.554944	-0.540902	-0.997697	2.58484	-1.04538	-0.660538	-0.747988	0.0139908	0.476988	-0.494454	0.344054	-1.22003	0.0935818	0.588708	-0.696272	-0.886003	-0.52802	-1.60091	-0.0282805	-0.12749	-0.785213	-0.120029	-0.105549	-0.204194	0.485175	-0.829742	0.265865	-0.882615	-1.17423	-1.51078	1.08217	0.40662	-0.413997	0.572478	-0.34408	-0.236042	1.06457	-0.425001
2.19837	-0.500934	-0.109239	-1.47117	-0.116621	1.2589	0.0693279	0.257902	-1.23168	0.624854	-0.612809	-0.0140626	-0.261723	-0.572697	-0.735058	2.18276	-1.25827	-0.42344	-0.615946	0.0778727	0.0244757	-1.10007	0.315324	-1.03248	-0.0142185	0.767714	-0.635836	-1.07209	-0.288568	-1.27452	0.491885	-0.0780627	-0.504509	-0.207765	-0.0939253	-0.172186	0.125274	-0.889771	0.297554	-0.855478	-1.18664	-1.73822	1.66713	0.817236	-0.0530551	0.585335	-0.0433452	0.0806473	0.633974	0.106291
1.95304	-0.0973845	-0.448238	-1.31292	-0.385914	0.859425	-0.045586	0.0271108	-1.31459	0.970097	-0.791892	0.0414794	-0.150658	-0.606483	-0.335087	1.48501	-1.23425	-0.321869	-0.576052	0.153749	-0.467469	-1.50778	0.219994	-0.829205	-0.0768978	0.875252	-0.618187	-1.10656	-0.139941	-0.873562	1.1867	0.0149019	-0.281241	-0.22853	0.0228816	-0.281069	-0.386414	-0.844405	0.262165	-0.662573	-1.10941	-1.89714	2.15772	1.38234	0.38709	0.496161	0.272021	0.413597	0.144238	0.556194
1.6959	0.0789339	-0.711564	-0.859436	-0.703603	0.548932	-0.145215	-0.251699	-1.48013	1.27754	-0.946271	0.00841074	-0.268283	-0.646901	0.115052	0.640571	-1.02958	-0.343576	-0.645751	0.134649	-0.871643	-1.61118	0.00501363	-0.693232	-0.108417	0.803319	-0.616909	-0.885487	-0.139229	-0.468853	1.77057	0.240574	-0.174547	-0.0272057	0.134783	-0.425692	-0.832229	-0.681837	0.175042	-0.495094	-0.837484	-1.92403	2.36557	1.89116	0.849318	0.373809	0.531011	0.744329	-0.212443	0.875833
1.41351	0.0532685	-0.682996	-0.345008	-0.877424	0.437761	-0.109722	-0.376042	-1.60409	1.4439	-1.03237	-0.0638964	-0.322198	-0.680184	0.509956	-0.134414	-0.782554	-0.353704	-0.681267	-0.043812	-1.14716	-1.4565	-0.398856	-0.668865	-0.302221	0.738266	-0.732055	-0.517892	-0.285673	-0.200213	2.24831	0.461488	-0.227388	0.279742	0.207985	-0.561527	-1.08659	-0.447073	0.136354	-0.339679	-0.434062	-1.85677	2.29062	2.16766	1.16092	0.292823	0.735451	0.807216	-0.411945	1.0168
1.01067	-0.107216	-0.432029	0.123674	-0.83914	0.531391	-0.0210722	-0.430673	-1.64236	1.45197	-1.09708	-0.0511133	0.0993207	-0.675082	0.891363	-0.629394	-0.593256	-0.316456	-0.548762	-0.3262	-1.2701	-1.38424	-0.891583	-0.779526	-0.648428	0.652009	-0.766117	-0.0705234	-0.44225	-0.150929	2.37689	0.504964	-0.404644	0.487543	0.155558	-0.703223	-1.14736	-0.222884	0.107302	-0.263144	0.0822458	-1.7003	2.26857	2.06823	1.17461	0.2944	0.955745	0.579144	-0.53974	0.921621
0.481048	-0.16016	-0.291663	0.472722	-0.675086	0.669722	0.116215	-0.390146	-1.63823	1.36716	-1.10057	0.00523881	0.612296	-0.607771	1.05636	-0.863535	-0.499075	-0.289688	-0.249847	-0.561911	-1.25002	-1.47311	-1.31385	-0.673171	-1.0807	0.345598	-0.652154	0.246355	-0.48282	-0.336925	2.10509	0.472814	-0.645889	0.632323	0.0219917	-0.705614	-1.07968	-0.0726611	0.0402341	-0.120947	0.757734	-1.48594	2.26447	1.73897	0.84741	0.266961	1.005	0.192959	-0.673525	0.671836
-0.186913	0.269248	-0.306122	0.696313	-0.416203	0.730341	0.408635	-0.393997	-1.59196	1.27822	-1.03922	0.00156596	1.06754	-0.424892	0.917814	-0.980139	-0.535611	-0.332652	0.0394894	-0.403106	-1.066	-1.73778	-1.52251	-0.154976	-1.36548	-0.0727013	-0.580751	0.433488	-0.384541	-0.673227	1.53602	0.370217	-0.876352	0.681366	-0.090423	-0.592779	-0.892499	0.0405536	0.0679414	0.0980849	1.39162	-1.34402	2.06993	1.2111	0.318735	0.242798	0.884659	-0.213706	-0.88369	0.498762
-0.63768	0.798425	-0.260038	0.706678	-0.0970585	0.586391	0.720539	-0.490181	-1.54483	1.18269	-0.937687	-0.0803187	1.32543	-0.177638	0.743625	-1.00119	-0.7491	-0.308058	0.167018	0.184025	-0.719363	-1.94881	-1.60956	0.317495	-1.32406	-0.506031	-0.424534	0.639751	-0.0956671	-0.954978	0.880659	0.154144	-0.903032	0.620574	-0.137058	-0.467429	-0.662421	0.0878313	0.149617	0.139281	1.75857	-1.35183	1.67663	0.435607	-0.248927	0.301111	0.658371	-0.459124	-1.07699	0.390246
-0.62646	1.32174	-0.208908	0.470488	0.160222	0.258945	0.753413	-0.733929	-1.44526	1.03079	-0.828534	0.16095	1.33998	0.0686161	0.516431	-1.06905	-1.07862	-0.183186	0.0624269	0.831332	-0.308562	-1.88991	-1.46067	0.554074	-1.04245	-0.844465	-0.231509	1.02047	0.340235	-0.73499	0.306854	0.157806	-0.785327	0.390344	-0.221266	-0.433272	-0.439862	-0.0139827	0.173357	0.139267	1.84649	-1.45794	1.19856	-0.35736	-0.708716	0.349051	0.381282	-0.536214	-1.11682	0.159642
-0.443931	1.62913	-0.175924	0.116632	0.273297	-0.232863	0.559735	-0.863428	-1.21493	0.848718	-0.745812	0.609993	1.06137	0.204616	0.227547	-1.21169	-1.42788	0.0524932	-0.211726	1.29815	0.0404588	-1.75087	-1.06385	0.486529	-0.723099	-0.942175	0.0756434	1.35527	0.792735	-0.373484	-0.163581	0.0851751	-0.443682	0.00848046	-0.361159	-0.594576	-0.245074	-0.199849	0.0595709	0.102858	1.75938	-1.55738	0.775322	-0.947538	-1.03011	0.418449	0.0916376	-0.510842	-0.936102	-0.269361
-0.1461	1.67127	-0.00149246	-0.00527612	0.181205	-0.824398	0.255742	-0.880969	-0.797497	0.608661	-0.750562	1.07811	0.874412	0.218219	-0.0638427	-1.41253	-1.67331	0.236106	-0.671756	1.39228	0.21272	-1.66614	-0.531024	0.162324	-0.333178	-0.796942	0.503382	1.54568	1.13626	-0.0149723	-0.499008	-0.124212	0.0909478	-0.368934	-0.562044	-0.836673	-0.00944614	-0.307573	-0.163569	0.0699674	1.59862	-1.65617	0.455381	-1.20785	-0.766413	0.540338	-0.281912	-0.31417	-0.790888	-0.822805
0.0838163	1.41216	0.110021	-0.00597143	-0.0836804	-1.31898	-0.0927148	-0.974028	-0.366496	0.307766	-0.857183	1.38663	0.8657	0.158786	-0.497783	-1.56716	-1.68855	0.370492	-0.823954	1.17828	0.167677	-1.60947	0.0410758	-0.121694	0.12562	-0.574396	0.860986	1.67934	1.21635	0.257512	-0.6759	-0.424449	0.615321	-0.441834	-0.772578	-1.12461	0.214776	-0.21087	-0.412159	0.0997087	1.44182	-1.6375	0.164621	-1.24199	-0.261906	0.665875	-0.625282	0.0691606	-0.679813	-1.28748
0.0845084	1.28952	0.00777695	0.0576645	-0.417315	-1.65887	-0.375205	-1.12248	0.0121061	0.099035	-0.986851	1.3506	0.804659	0.1743	-0.927457	-1.73586	-1.61698	0.395793	-0.526448	0.750053	-0.0808112	-1.50966	0.488044	-0.25836	0.56451	-0.405718	0.94463	1.934	0.979662	0.454849	-0.757567	-0.660614	1.02733	-0.246595	-1.01081	-1.37216	0.340741	-0.106344	-0.607645	0.17475	1.4894	-1.54136	-0.15696	-1.1585	0.0611119	0.787932	-0.880759	0.483188	-0.643592	-1.38691
-0.0990487	1.66759	-0.222682	0.191083	-0.653929	-1.94747	-0.583252	-1.22083	0.226544	0.0879218	-0.99979	0.998846	0.573488	0.199441	-0.971324	-1.77165	-1.44242	0.34328	-0.232109	0.271781	-0.445832	-1.34643	0.661581	-0.201193	0.897673	-0.353519	0.714981	2.01538	0.491593	0.599555	-0.788982	-0.710502	1.25246	0.0119537	-1.01394	-1.41339	0.333544	-0.113275	-0.85845	0.10347	1.57061	-1.4681	-0.562529	-1.18551	0.223436	0.848863	-1.00063	0.857122	-0.655565	-1.23512
-0.352856	1.94784	-0.590204	0.350912	-0.850107	-1.96451	-0.831233	-1.24754	0.385756	0.359819	-0.809489	0.47579	0.0770217	0.0457263	-0.790459	-1.75186	-1.2032	0.149646	0.0570586	-0.229426	-0.775856	-1.08767	0.603099	0.0696703	1.03227	-0.399919	0.327055	1.91948	0.121601	0.712865	-0.870697	-0.53506	1.20388	0.234343	-0.758813	-1.31175	0.23701	-0.156888	-0.859659	-0.124324	1.44819	-1.36145	-0.773125	-1.33924	0.175879	0.750936	-0.980181	1.0887	-0.652586	-1.03312
-0.744721	2.0616	-1.08016	0.503134	-0.803345	-1.63054	-0.952675	-1.2457	0.469899	0.601023	-0.314081	0.154556	-0.487369	-0.195423	-0.501984	-1.77516	-1.08029	-0.133267	0.212881	-0.537353	-0.961929	-0.926164	0.340342	0.364329	0.931607	-0.460705	0.0503104	1.65474	0.0756369	0.701046	-0.933272	-0.290728	0.940402	0.380961	-0.509213	-1.19221	0.0982035	-0.217105	-0.459985	-0.414385	1.06643	-1.24614	-0.537119	-1.55931	0.0189258	0.446802	-1.0157	1.1774	-0.714282	-0.899426
-1.07115	2.04659	-1.1549	0.724935	-0.611897	-1.25922	-0.84607	-1.05058	0.487327	0.658571	0.399106	-0.0107959	-0.942251	-0.265199	-0.281527	-1.70608	-1.12845	-0.348164	0.238666	-0.555814	-1.047	-0.814092	0.132963	0.554274	0.617736	-0.410099	0.121576	1.33877	0.101341	0.716418	-0.985498	-0.126135	0.649261	0.390674	-0.300235	-1.14187	0.0416154	-0.359506	-0.0164023	-0.675347	0.568373	-1.10796	-0.310607	-1.68186	-0.269636	0.168192	-1.12472	1.11445	-0.752244	-0.84378
-1.31345	1.93698	-0.995347	0.955275	-0.533037	-0.935333	-0.591455	-0.823039	0.522199	0.618459	1.01103	-0.261244	-0.978536	0.171166	-0.159876	-1.37812	-1.23208	-0.241629	0.194202	-0.626201	-0.852817	-0.613923	0.115131	0.621082	0.231732	-0.131432	0.19272	0.940123	0.0121191	0.853486	-0.962453	-0.0894147	0.542661	0.236078	-0.101633	-1.18774	0.133326	-0.457765	0.36543	-0.823101	0.155502	-0.785128	-0.102689	-1.57671	-0.605494	0.108007	-1.31488	0.885747	-0.650857	-0.879755
-1.41646	1.70398	-0.86681	1.00422	-0.542623	-0.660761	-0.314661	-0.640584	0.474213	0.443683	1.42221	-0.58673	-0.882603	0.789699	-0.209869	-0.863987	-1.02367	0.0643717	0.163355	-0.719769	-0.401953	-0.311921	0.0367903	0.63761	-0.0163822	0.381034	0.0668814	0.780572	-0.212655	0.914999	-0.82702	-0.132602	0.585072	-0.0876843	0.15791	-1.27468	0.0904138	-0.494543	0.57741	-0.744892	-0.000605589	-0.318986	-0.0178915	-1.3174	-0.919618	0.148811	-1.4893	0.427391	-0.508562	-0.840557
-1.40722	1.37804	-0.746083	0.818193	-0.636529	-0.484583	-0.162296	-0.564225	0.283572	0.151668	1.60915	-0.942504	-0.723433	1.41557	-0.390068	-0.343453	-0.617669	0.352536	0.11023	-0.810551	-0.141146	0.00744191	-0.179842	0.674569	0.110559	0.968351	-0.180692	0.842809	-0.502939	0.865836	-0.701341	-0.196333	0.893689	-0.323931	0.419801	-1.30329	-0.140688	-0.493467	0.57907	-0.551742	0.135007	0.103855	-0.00126717	-1.11713	-1.11703	0.246415	-1.51082	0.0423332	-0.425734	-0.604646
-1.30667	0.995626	-0.677633	0.467652	-0.608896	-0.494301	-0.106166	-0.598756	-0.0448702	-0.185286	1.62611	-1.15134	-0.540714	1.91755	-0.596619	0.0256641	-0.241022	0.486972	-0.012876	-0.7356	0.00174153	0.218552	-0.574232	0.753632	0.541479	1.44721	-0.3089	0.688692	-0.738438	0.724916	-0.67763	-0.133673	1.09614	-0.50527	0.76103	-1.2259	-0.434709	-0.312833	0.359796	-0.306338	0.548566	0.302803	-0.133	-1.05519	-1.10489	0.249753	-1.36659	-0.093442	-0.472493	-0.364465
-1.24745	0.583044	-0.560601	0.127461	-0.575782	-0.653534	-0.0783445	-0.721917	-0.359348	-0.562003	1.43207	-1.0546	-0.259823	2.24512	-0.718497	0.16259	-0.0307054	0.499006	-0.264328	-0.594863	0.113988	0.276609	-1.02415	0.803219	0.978319	1.68891	-0.374975	0.460231	-0.874972	0.582388	-0.80155	0.162398	1.06244	-0.718459	1.18854	-1.12867	-0.633904	-0.227762	-0.00364423	-0.054709	1.20246	0.295652	-0.358545	-1.15454	-0.784555	0.0330904	-1.22762	-0.231219	-0.596836	-0.13471
-1.18345	0.104678	-0.423224	-0.0900535	-0.626354	-0.848287	0.0261402	-0.866066	-0.42013	-0.748369	1.23768	-0.843772	0.0600002	2.35636	-0.708889	0.0622006	-0.0172718	0.383361	-0.631369	-0.552521	0.0896323	0.302739	-1.4019	0.908514	1.12789	1.73853	-0.51884	0.631441	-0.882917	0.592367	-0.898654	0.362158	0.92555	-0.969508	1.48373	-0.759132	-0.679383	-0.235882	-0.315975	0.0209034	1.99441	0.185283	-0.68434	-1.11218	-0.404584	-0.389393	-1.01032	-0.377627	-0.581203	0.0897566
-1.10711	-0.322042	-0.271713	-0.240767	-0.789229	-1.00334	0.200023	-0.925877	-0.133945	-0.575847	1.13689	-0.634771	0.277769	2.20848	-0.594638	-0.166079	-0.220185	0.424398	-1.02176	-0.58905	-0.146149	0.49689	-1.62528	1.06809	1.13848	1.70042	-0.722802	1.04137	-0.852151	0.874396	-0.924364	0.345322	0.976313	-1.12615	1.58538	-0.11397	-0.581978	-0.206923	-0.135423	-0.117858	2.87705	0.138814	-0.797958	-0.715391	-0.128016	-0.75628	-0.715327	-0.40811	-0.514811	0.239762
-1.12169	-0.569453	-0.154517	-0.371944	-1.03714	-1.11434	0.353302	-0.732887	0.294713	-0.308824	0.847946	-0.522601	0.280636	1.81075	-0.403992	-0.406446	-0.586475	0.735765	-1.32007	-0.497687	-0.350072	0.664407	-1.56392	1.0842	1.06065	1.67471	-0.910422	1.22072	-0.792505	1.46617	-0.924115	0.127042	1.18302	-1.04745	1.55346	0.597234	-0.233312	-0.0985082	0.467668	-0.115668	3.68732	0.236718	-0.652232	-0.0522463	-0.0298855	-0.823168	-0.501565	-0.260846	-0.53496	0.171635
-1.19712	-0.549435	-0.0666563	-0.490661	-1.22603	-1.17981	0.465067	-0.272971	0.57429	0.0464032	0.484937	-0.462711	0.0534199	1.23157	-0.315667	-0.470642	-0.905048	0.912527	-1.39901	-0.324478	-0.26338	0.822687	-1.30954	0.941779	1.05913	1.68297	-1.01419	1.15153	-0.702771	2.00936	-0.916958	-0.187584	1.43944	-0.91843	1.51111	1.2712	0.439463	0.217569	1.37439	0.3536	4.24816	0.505731	-0.632195	0.703931	-0.0442737	-0.617273	-0.439842	-0.142687	-0.62061	-0.0700505
-1.16132	-0.388777	-0.0479651	-0.575784	-1.07737	-1.21906	0.578477	0.320788	0.681319	0.425158	0.0652998	-0.430761	-0.296806	0.863192	-0.37221	-0.281328	-1.00093	0.911968	-1.31852	-0.213244	-0.0287691	0.909338	-1.07526	0.605656	1.69072	1.66768	-1.09618	0.743053	-0.555779	2.23086	-0.876935	-0.541954	1.50112	-0.769444	1.5102	1.72833	1.20216	0.690286	2.3812	1.11199	4.46805	0.90642	-0.534712	1.4085	-0.0891719	-0.399076	-0.322273	-0.0261123	-0.713744	-0.374542
-0.965051	-0.284845	-0.0522397	-0.43832	-0.672362	-1.23118	0.778806	0.837314	0.720016	0.761176	-0.273353	-0.4582	-0.469677	0.848922	-0.51119	-0.00184608	-0.984746	0.773799	-1.21924	-0.17459	0.129166	0.905777	-0.867831	0.319613	2.48056	1.54421	-1.24192	0.128793	-0.32251	2.08531	-0.767858	-0.892743	1.74698	-0.668231	1.46067	1.83575	1.79716	1.08223	3.12406	1.71339	4.31329	1.28252	-0.223338	1.76108	-0.0606695	-0.233553	-0.128195	0.0719709	-0.809281	-0.549234
-0.682722	-0.305294	-0.132181	0.0351091	-0.31088	-1.27474	1.10843	1.16054	0.715753	0.940354	-0.408511	-0.32877	-0.441726	0.796982	-0.633243	0.267296	-1.06877	0.36549	-1.12524	-0.234269	0.253672	0.75157	-0.657932	0.0883132	3.00313	1.26648	-1.30618	-0.539735	-0.201161	1.69626	-0.523362	-1.2228	2.42731	-0.594815	1.11523	1.56653	2.07162	1.26981	3.3955	1.95316	3.77975	1.43733	0.185795	1.61987	0.0897524	-0.185688	-0.0618031	0.0306379	-0.955524	-0.527442
-0.530734	-0.403767	-0.319583	0.570357	-0.0799243	-1.34018	1.41937	1.22742	0.755594	1.06366	-0.504677	-0.170101	-0.312954	0.573665	-0.660196	0.422104	-1.31493	-0.225365	-1.04471	-0.40157	0.348976	0.599528	-0.47952	-0.224002	3.05374	0.87568	-1.32145	-1.08854	-0.373484	1.24038	-0.300685	-1.20596	3.05928	-0.510102	0.519431	1.00758	2.01933	1.27	3.35733	1.782	3.00337	1.28068	0.527099	1.03315	0.271927	-0.208998	-0.0125208	-0.158295	-1.16545	-0.4147
-0.582629	-0.368526	-0.560886	0.997623	0.0170128	-1.39342	1.56042	0.975177	1.1137	1.23665	-0.387309	-0.191703	-0.27091	0.144862	-0.684959	0.40771	-1.65967	-0.828497	-0.913135	-0.479353	0.311451	0.473727	-0.321309	-0.573299	2.88639	0.548928	-1.26376	-1.43529	-0.658444	0.871011	-0.250916	-0.964916	3.50879	-0.39268	-0.174733	0.286853	1.90004	1.18658	3.22809	1.35744	2.28134	0.77284	0.72086	0.909666	0.39399	-0.240864	0.0545211	-0.39164	-1.35409	-0.317669
-0.873317	-0.357856	-0.775896	1.16281	-0.00994335	-1.42826	1.45871	0.495087	1.62262	1.59783	-0.1681	-0.371352	-0.337661	-0.344098	-0.663171	0.212155	-1.91226	-1.16823	-0.764549	-0.412935	0.0160207	0.358433	-0.131209	-0.755686	2.83439	0.276913	-1.03169	-1.52771	-0.74087	0.717984	-0.449639	-0.850774	3.5089	-0.117772	-0.784152	-0.462309	1.95553	1.1355	3.1435	0.947069	1.83457	0.259709	0.644078	1.20417	0.387054	-0.145334	0.00582989	-0.573461	-1.38506	-0.268068
-1.00897	-0.486689	-0.933184	0.958289	-0.107954	-1.45688	1.16359	-0.017987	2.15679	2.01146	0.0809139	-0.608113	-0.495451	-0.751267	-0.46919	-0.14795	-1.97568	-1.12692	-0.718415	-0.371121	-0.462745	0.111954	0.0830309	-0.725765	2.87469	0.00436665	-0.668093	-1.5541	-0.715723	0.657684	-0.662281	-0.83515	3.12946	0.296407	-1.35349	-1.08957	2.03124	1.16398	3.24079	0.827267	1.51405	-0.0574331	0.209831	1.63362	0.230448	-0.00370317	-0.173116	-0.661157	-1.15442	-0.34089
-0.821977	-0.755627	-0.980008	0.497421	-0.0938977	-1.27888	0.755833	-0.547599	2.49439	2.37516	0.346047	-0.795295	-0.682544	-1.03233	-0.239307	-0.620055	-1.93618	-0.955538	-0.856341	-0.448342	-1.09367	-0.181009	0.204645	-0.752125	2.88958	-0.278062	-0.28771	-1.52084	-0.465988	0.630463	-0.823258	-0.997724	2.51742	0.709878	-1.76079	-1.3567	1.97	1.16562	3.3763	0.795181	1.14186	-0.343495	-0.382807	1.84547	0.30653	0.102187	-0.481134	-0.710751	-0.846467	-0.269297
-0.586525	-1.07505	-1.02943	-0.0517381	0.0818217	-0.826052	0.499656	-0.810568	2.67566	2.49208	0.571788	-0.811891	-0.808649	-1.20003	0.0100477	-0.939038	-1.83846	-0.742373	-1.06889	-0.373977	-1.30162	-0.463807	0.176891	-0.844378	2.93684	-0.552184	-0.0367662	-1.43613	-0.122937	0.738612	-0.685675	-1.05798	1.85847	1.04736	-1.91081	-1.28339	1.72405	1.05725	3.32114	0.661687	0.628694	-0.604781	-0.997755	1.61917	0.612645	0.256802	-0.776864	-0.858334	-0.569742	-0.0331842
-0.319925	-1.13269	-1.08346	-0.387447	0.240537	-0.323513	0.50732	-0.716089	2.5847	2.2718	0.777897	-0.703424	-0.818828	-1.23567	0.131715	-1.0423	-1.78743	-0.533611	-1.24266	-0.0495131	-0.858729	-0.70307	-0.00218195	-1.03884	2.90764	-0.728626	0.0669635	-1.28573	0.126422	0.977644	-0.383341	-0.81884	1.19688	1.35844	-1.86246	-1.04548	1.35867	0.820189	2.90421	0.378443	-0.00145539	-0.830464	-1.37341	1.05336	0.789871	0.357386	-0.908005	-1.14065	-0.356598	0.124416
-0.0390212	-0.923477	-1.05588	-0.38447	0.241949	0.114442	0.562514	-0.534231	2.14234	1.75475	0.888936	-0.507528	-0.705131	-1.25276	0.0214555	-1.06353	-1.74923	-0.272727	-1.38069	0.232281	-0.257215	-0.799284	-0.133688	-1.35772	2.55346	-0.825885	0.187551	-1.0349	0.228253	1.14772	-0.209734	-0.592502	0.585575	1.71028	-1.57935	-0.814256	0.910365	0.616905	2.13287	-0.0186677	-0.547463	-1.00314	-1.49298	0.279727	0.881177	0.477753	-0.855396	-1.43289	-0.206534	0.166828
0.122553	-0.591005	-0.890923	-0.0136017	0.149435	0.347717	0.400669	-0.378048	1.44809	0.951328	0.885892	-0.235541	-0.575564	-1.35041	-0.151175	-1.02602	-1.65481	-0.0804093	-1.46532	0.491776	0.477597	-0.864631	-0.195108	-1.78531	1.90924	-0.836406	0.369034	-0.69247	0.252579	1.12418	-0.112001	-0.374362	0.0955063	1.84747	-1.28699	-0.39573	0.434615	0.688965	1.28339	-0.470149	-0.878633	-1.19868	-1.48557	-0.439444	0.96078	0.546625	-0.740362	-1.41807	-0.139291	0.164103
0.077812	-0.278133	-0.603441	0.581646	0.0476575	0.456967	0.0439182	-0.307872	1.18351	0.030615	0.840449	-0.073859	-0.54639	-1.41945	0.0923872	-0.87579	-1.49312	-0.0192667	-1.34438	0.581931	1.16189	-0.909412	-0.350834	-2.2052	1.09579	-0.699454	0.474792	-0.352639	0.29101	0.873718	-0.0817394	-0.186487	-0.241355	1.80807	-0.952749	0.0390125	-0.0132109	0.900377	0.559246	-0.872352	-0.949688	-1.35069	-1.33535	-0.974866	1.02454	0.574916	-0.703214	-1.17263	-0.0220742	0.139413
-0.182118	-0.128053	0.0525348	1.13703	-0.0433387	0.410263	-0.503402	-0.332888	1.3788	-0.386684	0.892166	-0.110101	-0.632891	-1.4432	0.353019	-0.611265	-1.31692	-0.082749	-1.10598	0.546991	1.75246	-0.92841	-0.504287	-2.41952	0.421834	-0.404834	0.568556	-0.0632109	0.37652	0.424462	0.0912383	-0.114586	-0.426436	1.5695	-0.64779	0.376751	-0.398645	0.900454	0.498051	-1.17528	-1.06635	-1.42693	-1.19305	-1.30889	1.00728	0.713504	-0.726265	-0.947412	0.294612	0.0513861
-0.545099	-0.104176	0.882368	1.57273	0.128606	0.263974	-0.963781	-0.380558	1.64652	-0.0531582	0.809071	-0.351083	-0.821144	-1.48257	0.490051	-0.303477	-1.06362	-0.259174	-0.849448	0.450758	2.24482	-0.808827	-0.572024	-2.27373	-0.00236112	-0.0788862	0.710002	0.196311	0.466647	-0.220039	0.302365	-0.132446	-0.339733	1.27833	-0.41396	0.578263	-0.644919	0.720458	1.16104	-1.31375	-1.02333	-1.28268	-1.13037	-1.55697	0.955497	1.15601	-0.77397	-0.723078	0.587533	-0.036135
-0.945431	-0.106861	1.52333	2.08428	0.459651	0.11471	-1.10409	-0.438098	1.77266	0.451862	0.517856	-0.711503	-1.01252	-1.30938	0.539056	0.0101599	-0.698581	-0.481756	-0.589943	0.274187	2.64176	-0.592499	-0.554866	-2.0067	-0.194125	0.339733	0.874994	0.386639	0.586004	-0.890817	0.375556	-0.133963	0.0393375	1.04747	-0.252682	0.749088	-0.687776	0.346604	1.78809	-1.32063	-0.862909	-1.05675	-1.13626	-1.74182	0.924963	1.88601	-0.799887	-0.525284	0.745363	-0.113169
-1.04221	-0.216431	1.85507	2.64932	0.890901	0.041772	-0.978022	-0.551114	1.55503	1.18457	0.0676899	-0.944143	-1.17268	-0.809683	0.576916	0.267243	-0.345579	-0.705366	-0.383611	0.120352	2.76358	-0.30412	-0.451813	-1.75629	-0.0944121	0.725899	0.93049	0.541335	0.7429	-1.33818	0.331496	-0.0405653	0.535508	0.868987	-0.171343	0.888641	-0.500324	0.20763	2.14368	-1.0463	-0.762	-0.789809	-1.18004	-1.75515	0.999541	2.73546	-0.769276	-0.32993	0.561743	-0.128217
-0.702645	-0.491945	1.88687	3.00464	1.35917	0.0897271	-0.558879	-0.649216	1.13086	2.0289	-0.425804	-0.82212	-1.3059	-0.158759	0.525294	0.423046	-0.0545122	-0.721478	-0.235949	-0.0208218	2.6441	-0.08921	-0.272939	-1.49339	0.153022	0.958349	0.871223	0.730762	0.725396	-1.4693	0.308415	0.147105	0.96051	0.616084	-0.189688	0.789419	-0.181884	0.497017	2.24664	-0.593201	-0.636723	-0.545861	-1.2542	-1.6604	1.16618	3.53609	-0.854947	-0.230638	0.092738	-0.0423014
-0.430035	-0.790836	1.61498	2.96551	1.7903	0.160093	-0.193333	-0.534605	0.639879	2.69754	-0.829845	-0.619359	-1.34859	0.456761	0.346596	0.478961	0.165311	-0.764732	-0.172024	-0.163427	2.47103	-0.0138723	-0.0161564	-1.21928	0.308343	1.08757	0.729043	0.924277	0.481968	-1.39688	0.350157	0.272086	1.19817	0.251857	-0.269057	0.898586	0.0173419	1.08357	2.24518	-0.180229	-0.542355	-0.315428	-1.35646	-1.56102	1.37101	4.24181	-1.07291	-0.206026	-0.485672	0.027313
-0.267982	-1.04448	1.063	2.68937	2.1179	0.165195	0.0791195	-0.19382	0.197727	3.0607	-0.770039	-0.45962	-1.3135	0.871188	0.159851	0.380778	0.276596	-0.924701	-0.14977	-0.175835	2.41941	-0.109845	0.318585	-1.00068	0.232035	1.17136	0.57015	1.0434	0.217971	-1.23767	0.448416	0.359217	1.15629	-0.213654	-0.453277	1.27276	0.103519	1.79346	2.0549	0.172518	-0.487344	-0.0806259	-1.47721	-1.53634	1.50158	4.70209	-1.12418	-0.298362	-1.02924	0.00862279
-0.241737	-1.21549	0.355138	2.17952	2.23193	0.0711632	0.19923	0.167533	-0.213491	3.1276	-0.540647	-0.35039	-1.1252	1.03381	0.0722381	0.128068	0.244621	-1.13275	-0.146302	-0.0197708	2.4667	-0.242487	0.557644	-0.854621	0.0761118	1.22771	0.308542	0.965357	0.187023	-1.00935	0.591113	0.487082	0.825723	-0.373488	-0.680027	2.0396	0.122746	2.27559	1.70103	0.426475	-0.49223	0.237511	-1.61023	-1.64059	1.36804	4.60834	-0.836729	-0.242256	-1.39829	0.019136
-0.126791	-1.19717	-0.322149	1.47484	2.12976	-0.144796	0.298961	0.384189	-0.568703	2.90552	-0.244884	-0.35377	-0.83855	1.01373	0.00747764	-0.136799	0.210232	-1.26552	-0.0108274	0.296448	2.51487	-0.265962	0.546108	-0.753166	-0.0839224	1.29181	0.0500987	0.653082	0.366565	-0.763974	0.79337	0.469454	0.285272	-0.0825804	-0.85886	2.9161	0.224833	2.47205	1.16926	0.499995	-0.617128	0.631638	-1.72005	-1.83557	1.02897	3.91047	-0.472693	0.0366827	-1.60044	0.184489
0.164382	-1.09479	-0.802614	0.734249	1.88619	-0.424147	0.42265	0.449709	-0.812502	2.42741	0.0109079	-0.45723	-0.52322	0.85629	-0.0410191	-0.159592	0.294529	-1.28966	0.36633	0.623593	2.37187	-0.167256	0.285123	-0.687939	-0.358657	1.16573	0.0241961	0.227683	0.541749	-0.563574	1.06197	0.143045	-0.254793	0.214261	-0.9189	3.40061	0.399054	2.29273	0.604061	0.345808	-0.740421	0.998969	-1.74499	-1.8167	0.581114	2.8207	-0.114098	0.319596	-1.6973	0.461199
0.408143	-0.932009	-0.971681	0.104676	1.48328	-0.671306	0.660431	0.466076	-0.954709	1.80894	0.103717	-0.586006	-0.245622	0.628918	-0.00125841	-0.0378469	0.384672	-1.00427	0.766606	0.97257	1.96439	-0.0717992	-0.0443539	-0.655697	-0.816569	0.971323	0.155054	-0.177049	0.706852	-0.367965	1.31658	-0.418671	-0.549526	0.28376	-0.741612	3.43412	0.633442	1.87544	0.256631	0.05611	-0.720213	1.18426	-1.59604	-1.5283	0.141823	1.75718	0.184036	0.592365	-1.66752	0.80133
0.44039	-0.714809	-0.914351	-0.424677	0.963311	-0.741211	1.08912	0.462568	-1.00607	1.20361	-0.0643923	-0.388147	-0.0346487	0.318654	0.00964097	0.0500933	0.482079	-0.506233	1.02401	1.35092	1.29766	-0.060512	-0.138856	-0.628708	-1.14089	0.804389	0.3299	-0.565074	0.810313	-0.10163	1.45714	-0.871986	-0.580985	0.0621368	-0.538044	3.05158	0.879493	1.27147	0.177052	-0.192126	-0.602276	1.13822	-1.29093	-1.19752	-0.146611	1.00287	0.428685	1.06194	-1.49155	1.17492
0.333341	-0.551696	-0.784127	-0.839803	0.456063	-0.630343	1.60233	0.418527	-0.97674	0.673207	-0.186918	-0.071565	0.0695471	-0.0670197	-0.196251	0.0239536	0.636178	-0.111793	1.1036	1.5972	0.537116	-0.190147	0.0214281	-0.584179	-1.03198	0.655701	0.44119	-0.789715	0.903453	0.227159	1.38028	-0.939373	-0.450893	-0.335269	-0.36738	2.62427	1.03965	0.624596	0.203991	-0.365356	-0.516157	0.865071	-0.979966	-0.882471	-0.265615	0.569491	0.570898	1.78505	-1.20279	1.45665
0.122553	-0.346332	-0.710427	-1.09507	0.0291132	-0.275428	1.90724	0.267686	-0.723152	0.174043	-0.0716956	0.137252	0.0424496	-0.487781	-0.50609	-0.166945	0.759268	0.0684184	1.01652	1.64993	-0.138505	-0.285282	0.42812	-0.479953	-0.708317	0.416481	0.415392	-0.835628	1.21142	0.469544	1.05408	-0.684269	-0.265158	-0.751143	-0.263363	2.33289	1.09765	0.080877	0.165841	-0.535408	-0.512138	0.462661	-0.735867	-0.605143	-0.323383	0.238753	0.61411	2.37284	-0.919491	1.49169
-0.0754369	0.0254238	-0.720256	-1.26493	-0.265806	0.118701	1.81333	0.260597	-0.255131	-0.321292	-0.013577	0.341068	-0.157033	-0.748163	-0.780868	-0.350012	0.709122	-0.0484734	0.838975	1.54106	-0.566395	-0.135333	1.13786	-0.327798	-0.3003	0.0405595	0.269857	-0.832816	1.74196	0.514706	0.632575	-0.43949	-0.0728104	-1.11247	-0.204254	1.98602	1.15958	-0.254196	-0.0267917	-0.623378	-0.622368	0.0951857	-0.608713	-0.416554	-0.265953	0.00295997	0.569806	2.71817	-0.647249	1.2915
-0.0590294	0.417838	-0.790939	-1.30454	-0.435347	0.391127	1.41767	0.50487	0.170124	-0.617582	-0.0964165	0.563376	-0.450673	-0.922893	-0.854007	-0.433923	0.449139	-0.221053	0.709467	1.26304	-0.78178	0.089795	1.77984	-0.0621986	0.105064	-0.29761	0.085571	-0.957256	2.26832	0.341553	0.360849	-0.364008	0.15759	-1.3969	-0.210132	1.49936	1.19761	-0.243986	-0.241212	-0.741087	-0.71006	-0.111892	-0.574667	-0.35815	-0.146846	-0.0261597	0.537437	2.70369	-0.382007	1.01496
-0.0968183	0.614422	-0.880915	-1.24993	-0.482468	0.526301	0.940243	0.868043	0.59162	-0.741536	-0.189308	0.775749	-0.591004	-0.97447	-0.781345	-0.540609	0.011881	-0.283173	0.619038	0.827026	-0.884736	0.423988	2.19033	0.242843	0.348581	-0.428264	0.0445362	-0.885968	2.50932	0.0519048	0.317023	-0.473139	0.379101	-1.57739	-0.196843	0.937481	1.28261	0.00477462	-0.341578	-0.960141	-0.723963	-0.0733337	-0.546546	-0.368892	0.0180409	0.166279	0.721766	2.304	-0.148213	0.718751
-0.375246	0.559519	-1.00829	-1.0913	-0.423141	0.528642	0.792487	1.30922	0.993148	-0.994952	0.00203414	0.949816	-0.509028	-0.754498	-0.676953	-0.729301	-0.448755	-0.28406	0.474826	0.291542	-0.882914	0.926661	2.29787	0.438582	0.405019	-0.397915	0.224883	-0.389194	2.47985	-0.225126	0.407962	-0.657101	0.426979	-1.61043	-0.0307954	0.349679	1.22256	0.236476	-0.306295	-1.21096	-0.501992	0.132455	-0.531262	-0.308914	0.188329	0.486017	0.841559	1.59225	0.012984	0.451552
-0.660831	0.291073	-1.10049	-0.872382	-0.291091	0.405373	0.981174	1.71804	1.27678	-1.25682	0.230986	0.94003	-0.395925	-0.402202	-0.537193	-0.794499	-0.81421	-0.199132	0.177603	-0.25918	-0.788287	1.34991	2.23812	0.442849	0.26287	-0.369595	0.354354	0.240125	2.1566	-0.390396	0.480662	-0.673341	0.480457	-1.51085	0.141601	-0.199741	1.0129	0.340776	-0.186151	-1.42744	-0.157469	0.289647	-0.377511	-0.207435	0.202659	0.779342	0.745045	0.883712	-0.0125921	0.247456
-0.730602	-0.0275715	-1.10605	-0.680433	-0.142152	0.165441	1.09869	1.95116	1.25413	-1.3187	0.484662	0.772084	-0.276827	0.0988155	-0.42435	-0.832514	-1.00026	-0.0999732	-0.32802	-0.725864	-0.735326	1.54488	2.13869	0.337988	-0.0834069	-0.137466	0.251496	0.738524	1.44985	-0.315122	0.40741	-0.466863	0.654027	-1.36738	0.138337	-0.655003	0.719035	0.262462	-0.0615122	-1.43904	0.034008	0.330329	-0.039011	-0.201907	0.04644	0.913405	0.418572	0.473905	-0.189643	0.142269
-0.510602	-0.490267	-1.0068	-0.574568	0.0334521	-0.0190582	1.09326	2.02033	0.999382	-1.10579	0.694992	0.640738	-0.126657	0.500529	-0.408201	-0.953782	-1.14909	-0.0361169	-0.890866	-0.874907	-0.771949	1.48782	2.04612	0.276692	-0.609312	0.182473	-0.0479204	0.926399	0.615188	-0.146481	0.157933	-0.302093	0.710602	-1.24375	-0.00488429	-0.986777	0.520191	0.0381388	0.0808334	-1.38707	0.178836	0.243045	0.293756	-0.360745	-0.10559	0.849595	-0.0485178	0.447962	-0.344554	0.0794118
-0.230271	-0.898425	-0.784358	-0.386243	0.167532	-0.0192238	1.04485	1.76676	0.646182	-0.750381	0.739625	0.672401	-0.00824296	0.701458	-0.455562	-0.953287	-1.31602	-0.0137055	-1.34826	-0.798323	-0.899929	1.19948	1.95284	0.23724	-1.05286	0.469509	-0.287237	0.738545	-0.12215	-0.0413538	-0.136287	-0.266428	0.669662	-1.22327	-0.179411	-1.03603	0.525635	-0.222528	0.197471	-1.21078	0.202092	0.120891	0.419322	-0.734745	-0.250203	0.587669	-0.396941	0.671276	-0.362111	-0.0598745
-0.157447	-0.948417	-0.528503	-0.0790097	0.149242	0.0575685	1.03858	1.28335	0.434561	-0.375362	0.620803	0.797432	-0.0328491	0.738392	-0.550187	-0.810023	-1.30607	-0.0164736	-1.65242	-0.589039	-1.06576	0.767326	1.76838	0.234445	-1.12371	0.619587	-0.278683	0.283162	-0.454539	0.0711789	-0.402257	-0.321515	0.588284	-1.22774	-0.325681	-0.993612	0.646965	-0.441738	0.275709	-0.923437	0.045156	0.0347733	0.305295	-1.11547	-0.340484	0.251303	-0.382959	0.89824	-0.25301	-0.277207
-0.278972	-0.76318	-0.339381	0.197182	-0.066376	0.27208	0.896147	0.845133	0.281958	-0.0869703	0.339896	0.808965	0.00830136	0.583735	-0.658876	-0.599591	-1.12524	-0.0164146	-1.81445	-0.398678	-1.23342	0.259476	1.44619	0.693137	-0.983688	0.638503	-0.2347	-0.247154	-0.494035	0.147979	-0.585355	-0.374941	0.587171	-1.14304	-0.50658	-1.00428	0.664981	-0.453217	0.327572	-0.605821	-0.336115	0.0206823	-0.0209581	-1.23526	-0.343408	0.0103987	-0.204981	0.940945	-0.0987189	-0.45075
-0.488217	-0.345979	-0.257247	0.380045	-0.324786	0.66716	0.625297	0.656578	0.118017	0.0960835	0.0873345	0.596973	0.264545	0.289718	-0.801943	-0.438202	-0.917992	0.0743912	-1.79597	-0.357912	-1.29913	-0.217534	1.07455	1.23502	-0.797375	0.552326	-0.273001	-0.538818	-0.38931	0.0932206	-0.653609	-0.326464	0.519247	-0.990512	-0.57825	-1.10031	0.444493	-0.195008	0.283824	-0.323053	-0.829473	0.0787022	-0.391225	-1.10569	-0.26644	-0.0977977	-0.0345013	0.756498	0.0481807	-0.448439
-0.638315	0.170873	-0.283683	0.450921	-0.424549	1.00467	0.227113	0.643179	-0.213428	0.148025	-0.223694	0.172112	0.720987	-0.0179838	-0.96629	-0.370179	-0.828337	0.25089	-1.7303	-0.436356	-1.0518	-0.616855	0.718485	1.58736	-0.731796	0.381556	-0.311709	-0.464072	-0.303262	-0.0370981	-0.543706	-0.245064	0.315131	-0.813756	-0.621061	-1.26849	0.0501992	0.117535	0.121095	-0.0952783	-1.29107	0.273792	-0.648726	-0.874315	-0.197693	-0.196645	0.156329	0.457253	0.221877	-0.216597
-0.600445	0.523019	-0.352788	0.383865	-0.390746	1.09576	-0.171387	0.543801	-0.563074	0.154273	-0.53906	-0.220675	1.21754	-0.305481	-0.946005	-0.489906	-0.910005	0.389058	-1.4281	-0.51466	-0.5425	-0.918896	0.371214	1.67216	-0.872096	0.080556	-0.25829	-0.333295	-0.321765	-0.220678	-0.387565	-0.316997	0.0901403	-0.615492	-0.53137	-1.45382	-0.396828	0.389531	-0.166102	-0.00352648	-1.46936	0.358168	-0.719349	-0.564834	-0.201285	-0.296635	0.313045	0.195302	0.444342	0.0860429
-0.550241	0.580105	-0.431791	0.200112	-0.264276	1.02089	-0.480023	0.219173	-0.740069	0.105037	-0.793591	-0.485634	1.48649	-0.573	-0.761133	-0.54078	-1.12579	0.413969	-0.896374	-0.513733	0.0326377	-1.11646	0.00195407	1.4292	-0.971989	-0.0748626	-0.0860849	-0.324815	-0.429236	-0.409687	-0.283567	-0.571247	-0.157552	-0.413298	-0.281113	-1.52156	-0.871176	0.500763	-0.453635	-0.02729	-1.46877	0.337773	-0.525456	-0.286817	-0.298176	-0.269409	0.433013	0.00467665	0.688189	0.355963
-0.553713	0.294829	-0.495717	-0.0596172	-0.154942	0.870507	-0.393088	-0.19696	-0.841686	-0.0945937	-1.00337	-0.589808	1.37377	-0.6351	-0.561655	-0.50281	-1.25973	0.317582	-0.391162	-0.47112	0.524693	-1.23761	-0.275461	0.988907	-0.828764	-0.0626952	0.223477	-0.4478	-0.471717	-0.551731	-0.184295	-0.764148	-0.306096	-0.232643	-0.0796218	-1.4904	-1.09976	0.453274	-0.652213	-0.191208	-1.42118	0.419181	-0.298712	-0.160577	-0.440199	-0.161309	0.489081	-0.143034	0.908076	0.540253
-0.714443	-0.127136	-0.60138	-0.302239	-0.168737	0.731236	-0.0570092	-0.54241	-0.863755	-0.479122	-1.07203	-0.54769	0.927837	-0.485204	-0.383263	-0.319088	-1.1582	0.0869065	0.00613974	-0.339536	0.787039	-1.32551	-0.502389	0.580587	-0.588598	-0.0930096	0.479704	-0.60179	-0.412523	-0.660816	-0.152988	-0.882265	-0.283793	-0.0566596	-0.0143924	-1.38084	-1.1371	0.297536	-0.67903	-0.414022	-1.42377	0.437173	-0.00604043	-0.214621	-0.590072	-0.158567	0.542307	-0.267887	1.03061	0.634409
-0.858636	-0.27828	-0.745899	-0.428507	-0.238989	0.566547	0.415161	-0.467108	-0.634064	-0.80835	-0.889408	-0.363129	0.310176	-0.254369	-0.291544	-0.0826943	-0.994773	-0.0655001	0.200426	-0.161092	0.899071	-1.36642	-0.747673	0.395491	-0.315903	-0.215402	0.588164	-0.651937	-0.468749	-0.778704	-0.197187	-1.07711	-0.330904	0.0443407	-0.156674	-1.18579	-1.20731	0.170923	-0.572334	-0.748057	-1.43094	0.313704	0.339051	-0.449551	-0.713411	-0.281872	0.581497	-0.285959	0.956022	0.583841
-0.88518	-0.0350293	-0.831955	-0.370806	-0.26389	0.315058	0.872034	-0.269772	-0.337303	-0.962676	-0.549824	-0.0254766	-0.267502	0.0265149	-0.383696	-0.0473218	-0.830913	-0.204419	0.197824	-0.0137477	0.906109	-1.2195	-0.893544	0.397388	-0.0847218	-0.499342	0.517441	-0.557657	-0.562677	-0.849704	-0.268769	-1.11656	-0.450845	-0.00925707	-0.503252	-0.945058	-1.21437	0.0898041	-0.423947	-0.803487	-1.4294	0.172104	0.630172	-0.862006	-0.791261	-0.417953	0.561014	-0.272362	0.671692	0.32215
-0.797915	0.28138	-0.748127	-0.264015	-0.363751	-0.0177625	1.15042	-0.106568	-0.144879	-1.05637	-0.198377	0.298377	-0.559987	0.309812	-0.628788	-0.185698	-0.69033	-0.363569	0.0292723	0.0373617	0.822206	-0.935725	-0.828627	0.44357	0.112731	-0.796933	0.330824	-0.376613	-0.5408	-0.792589	-0.405646	-1.01971	-0.52342	-0.175313	-0.850022	-0.762962	-1.16198	0.0276895	-0.25715	-0.448482	-1.48058	0.198366	0.785506	-1.30275	-0.765906	-0.53071	0.373196	-0.281363	0.30138	-0.0937398
-0.585623	0.386036	-0.443877	-0.242608	-0.53175	-0.2182	1.16125	0.103559	-0.00535346	-1.15045	-0.0333384	0.479188	-0.666019	0.472441	-0.917956	-0.146797	-0.663896	-0.336437	-0.220859	-0.0437239	0.668732	-0.696519	-0.752351	0.4398	0.216174	-0.921535	0.0189773	-0.16448	-0.329105	-0.635526	-0.582909	-0.839933	-0.505335	-0.393382	-1.02614	-0.535037	-1.12892	-0.0388651	0.0442414	-0.106601	-1.54299	0.237527	0.770713	-1.54544	-0.741423	-0.639582	0.0255785	-0.345302	-0.0250176	-0.446586
-0.439796	0.224978	-0.131101	-0.354063	-0.26678	-0.0574878	0.992767	0.297603	0.0959548	-1.30439	-0.106464	0.491853	-0.656945	0.402587	-1.1109	-0.013286	-0.735645	0.00835468	-0.413713	-0.261332	0.383311	-0.578091	-0.556814	0.311998	0.167346	-0.746262	-0.075866	-0.0539327	-0.148499	-0.38806	-0.792001	-0.658678	-0.499018	-0.589798	-1.17932	-0.344231	-1.09824	-0.0943076	0.428936	0.197026	-1.5705	0.139982	0.69413	-1.14179	-0.788577	-0.705373	-0.336586	-0.486201	-0.244134	-0.64433
-0.363637	-0.10728	0.0124488	-0.474686	0.393224	0.0821162	0.806163	0.470829	0.278356	-1.35258	-0.415955	0.392272	-0.641491	0.144434	-1.09473	0.0984917	-0.817637	0.325491	-0.486951	-0.598856	-0.00267039	-0.618542	-0.230017	0.0482623	-0.0236067	-0.455644	0.135354	-0.128532	0.0152453	-0.145101	-1.0233	-0.522739	-0.467813	-0.747855	-1.41648	-0.34785	-1.07592	-0.0894581	0.775888	0.374797	-1.5179	-0.0871942	0.786845	-0.545014	-0.900846	-0.761837	-0.59057	-0.646929	-0.330286	-0.703039
-0.0826861	-0.472061	-0.0694278	-0.423351	0.961379	0.170934	0.883468	0.584063	0.979289	-1.4597	-0.7723	0.206943	-0.756851	-0.0292015	-0.871654	0.220547	-0.762752	0.48705	-0.38666	-0.80326	-0.416573	-0.806067	0.126304	-0.326707	-0.160406	-0.188953	0.422381	-0.388153	-0.0671287	-0.0338438	-1.15809	-0.481251	-0.402036	-0.92153	-1.55581	-0.469626	-1.06669	-0.0229523	0.942165	0.477084	-1.39481	-0.318419	1.04501	-0.16316	-0.961816	-0.768915	-0.706414	-0.729778	-0.293112	-0.667023
0.214522	-0.615791	-0.276414	-0.250038	1.31042	0.117696	1.16712	0.649775	1.85978	-1.5353	-1.05298	-0.0992315	-0.976732	0.0202867	-0.545529	0.296685	-0.613258	0.421802	-0.126847	-0.771183	-0.828238	-1.01843	0.550481	-0.734459	-0.040858	-0.0613775	0.758839	-0.794934	-0.347962	-0.0376123	-1.12809	-0.546273	-0.283061	-1.0819	-1.73101	-0.665418	-1.04761	-0.03182	0.841917	0.469668	-1.33906	-0.391668	1.32164	-0.0385759	-0.964455	-0.768741	-0.738883	-0.690839	-0.216084	-0.624395
0.389746	-0.4243	-0.438222	-0.0504862	1.3658	-0.00370984	1.23642	0.627649	2.59748	-1.55879	-1.26678	-0.481452	-1.1667	0.17006	-0.235004	0.322086	-0.456266	0.260674	-0.00810904	-0.609432	-1.21462	-1.10368	0.822409	-0.973202	0.113213	-0.0429793	0.927027	-1.13001	-0.744776	-0.0720665	-0.947211	-0.748343	-0.15838	-1.17296	-1.97396	-0.811018	-0.911251	-0.176432	0.478908	0.330264	-1.34986	-0.486353	1.52699	-0.150336	-1.02677	-0.792475	-0.846002	-0.654866	-0.195643	-0.494565
0.37849	-0.240268	-0.42446	0.0488274	1.23051	-0.167011	1.05279	0.594534	3.09527	-1.50695	-1.33981	-0.528773	-1.16577	0.233726	0.0383438	0.13519	-0.400723	0.0652002	-0.0378603	-0.379842	-1.48199	-1.15724	0.947581	-0.850632	0.28234	-0.149263	0.937179	-1.24221	-0.973473	-0.0934252	-0.667522	-0.967944	-0.0294779	-1.14842	-2.10327	-0.762344	-0.725843	-0.425713	0.0331641	0.0574895	-1.24884	-0.373552	1.67966	-0.393887	-1.12688	-0.79961	-0.933093	-0.632792	-0.208527	-0.291119
0.180664	-0.216593	-0.199397	-0.0195505	0.998284	-0.336332	0.725273	0.602122	3.28201	-1.33006	-1.14481	-0.364965	-0.976825	0.205973	0.282748	-0.242423	-0.481333	-0.215416	-0.163219	-0.215779	-1.65654	-1.25823	0.92395	-0.626725	0.302475	-0.357827	0.841965	-1.26779	-0.93287	-0.0393917	-0.3477	-1.0708	0.169942	-1.04647	-1.96517	-0.716576	-0.507755	-0.701448	-0.192612	-0.223231	-1.09449	-0.103132	1.85732	-0.624984	-1.22912	-0.809145	-0.922172	-0.624581	-0.274253	0.0489631
-0.014108	-0.177072	0.0443733	-0.0786925	0.824552	-0.362322	0.383298	0.700517	3.30947	-1.14131	-0.927769	-0.321184	-0.75485	0.356658	0.364622	-0.747072	-0.658116	-0.557172	-0.266566	-0.188735	-1.88034	-1.35791	0.732537	-0.406463	0.216336	-0.623078	0.861316	-1.10865	-0.912555	0.0269439	-0.0872492	-1.07803	0.473264	-0.891534	-1.7357	-0.777585	-0.35785	-0.927129	0.043646	-0.424088	-0.811026	0.145	2.33673	-0.691292	-1.31117	-0.757108	-0.839046	-0.638993	-0.422073	0.379668
-0.0896398	-0.106903	0.194867	0.0729627	0.75026	-0.188657	0.116007	0.818462	2.93697	-1.04522	-0.637732	-0.431637	-0.569059	0.507061	0.319774	-1.05022	-0.892285	-0.938125	-0.366955	-0.369382	-2.15947	-1.47807	0.40959	-0.25348	0.183685	-0.572236	0.89727	-0.809932	-0.908862	0.164357	0.0420138	-1.0439	0.822173	-0.643163	-1.60233	-0.854814	-0.271302	-1.02436	0.518473	-0.487579	-0.540753	0.351972	3.05097	-0.679177	-1.41866	-0.645218	-0.768041	-0.662692	-0.377711	0.493083
-0.17723	0.0120136	0.246705	0.292509	0.870673	0.0390434	-0.00171822	0.95511	2.16393	-1.00994	-0.233796	-0.726967	-0.44	0.525838	0.201196	-1.19443	-1.13036	-1.23508	-0.397559	-0.736611	-2.46851	-1.45703	0.022355	-0.232941	0.249541	-0.351545	0.794827	-0.476855	-0.96485	0.456288	0.0561532	-1.02692	1.1494	-0.576987	-1.54977	-0.787314	-0.217027	-0.964407	0.823875	-0.429223	-0.423713	0.559837	3.45325	-0.794811	-1.52338	-0.521952	-0.721565	-0.741089	-0.198964	0.471878
-0.3621	0.122517	0.229711	0.556986	1.03972	0.122985	-0.0440089	1.08472	1.31338	-0.975968	0.0558843	-0.950474	-0.421006	0.420075	0.153715	-1.29101	-1.13864	-0.983474	-0.236881	-1.2763	-2.59071	-1.35147	-0.243087	-0.386953	0.451287	-0.209576	0.631574	-0.181848	-0.997668	0.703765	-0.05499	-1.05039	1.32658	-0.571857	-1.52743	-0.608257	-0.197383	-0.681055	0.822621	-0.316399	-0.448836	0.860922	3.31639	-1.03166	-1.56635	-0.419724	-0.717284	-0.823665	0.0110121	0.4885
-0.590786	0.0439697	0.213297	0.833914	1.01407	0.0318305	-0.106314	1.02766	0.367504	-0.94883	0.145576	-0.976382	-0.558353	0.251911	0.303731	-1.17545	-1.02435	-0.369447	-0.0497833	-1.63732	-2.52196	-1.21673	-0.22519	-0.561233	0.591478	-0.155549	0.781764	-0.0899651	-0.861815	0.794149	-0.0757424	-1.07529	1.30086	-0.450144	-1.47896	-0.436052	-0.175179	-0.27601	0.664675	-0.224506	-0.506567	1.13174	2.79798	-1.12313	-1.58516	-0.400296	-0.75297	-0.749414	0.38549	0.7792
-0.804134	-0.0968564	0.270161	0.95314	0.808005	-0.169853	-0.132877	0.735989	-0.375984	-0.777644	0.127319	-0.791618	-0.764431	0.271478	0.522649	-0.880404	-0.98819	0.186343	0.026015	-1.52268	-2.45688	-0.834327	-0.0480365	-0.701908	0.549818	-0.28125	1.04152	-0.0941907	-0.670392	0.665899	0.0163592	-1.07504	1.04884	-0.294953	-1.30677	-0.321929	-0.129044	0.153761	0.318294	-0.206056	-0.479666	1.20326	1.95296	-0.843932	-1.49031	-0.519295	-0.834253	-0.508273	0.646784	1.15435
Tone 3
0	1	2	3	4	5	6	7	8	9	10	11	12	13	14	15	16	17	18	19	20	21	22	23	24	25	26	27	28	29	30	31	32	33	34	35	36	37	38	39	40	41	42	43	44	45	46	47	48	49
1.52871	-0.362036	1.19071	1.05512	1.73055	0.215522	0.231796	0.276977	-0.765112	-0.398041	1.87221	-1.15326	-0.226224	1.7302	-0.908699	-1.04593	-0.293047	-0.852021	-1.8945	1.4051	0.799327	-0.454715	0.838968	0.0309945	1.4919	1.73444	0.367065	1.13419	-0.470973	0.968137	-0.204059	0.887198	0.0234639	-0.852386	-0.583255	-0.133758	0.426798	0.625193	-0.484791	5.8952	2.45427	-1.13704	0.457637	0.302144	-0.00503807	-1.02617	1.78331	1.05179	1.94153	-0.111288
1.49987	-0.073706	1.46626	0.978765	1.26113	0.269669	0.830861	0.270289	-0.360239	-0.394952	1.41843	-1.12111	-0.249976	1.35891	-0.881498	-0.906171	0.174262	-0.783335	-1.47138	1.22007	0.975064	-0.21665	0.684514	0.111601	1.37482	1.90952	0.346806	1.78484	-0.422144	1.05872	-0.256847	0.737676	-0.249876	-0.708933	-0.671503	0.309436	-0.055495	0.690722	-0.418198	6.65843	2.01283	-1.28303	0.716493	0.463152	0.20769	-1.15364	1.64991	1.44548	1.68505	0.112504
1.28069	0.179805	1.50974	0.976411	0.632009	0.340147	1.37834	0.0556929	-0.0823471	-0.462345	0.74205	-1.16497	-0.162872	0.894697	-0.79602	-0.712061	0.544526	-0.769804	-1.0702	1.31755	1.04708	0.0483784	0.41774	0.307651	1.21927	1.85475	0.398443	2.46956	-0.32533	1.18397	-0.500316	0.480686	-0.522743	-0.406403	-0.915783	0.830476	-0.391198	0.630262	-0.312285	6.5846	1.7999	-1.27232	0.804895	0.676825	0.145334	-1.00164	1.23913	1.73324	1.49202	0.360806
1.1045	0.235495	1.3393	1.02467	0.0354984	0.411047	1.60131	-0.305448	0.0147591	-0.531251	0.0142638	-1.19858	0.113965	0.403822	-0.677114	-0.480429	0.715087	-0.76119	-0.775248	1.46719	1.00075	0.227741	0.212095	0.633847	1.27234	1.52559	0.446091	2.82128	-0.198586	1.27379	-0.826864	0.230101	-0.776822	-0.124107	-1.08128	1.36298	-0.68237	0.444172	-0.0742271	5.74892	1.81905	-0.9589	0.707521	0.900085	-0.167197	-0.601134	0.731848	1.95914	1.38543	0.696755
1.0094	0.162056	0.980016	1.09658	-0.370545	0.47093	1.46865	-0.647308	-0.0629734	-0.548416	-0.229654	-1.2091	0.588178	-0.00455338	-0.541911	-0.231428	0.663846	-0.710446	-0.667869	1.52323	0.88412	0.233775	0.196563	0.944828	1.5987	1.21431	0.495019	2.8805	0.0560947	1.0905	-1.05374	0.110595	-0.98521	-0.0318007	-1.22208	1.7869	-0.932658	0.39004	0.165775	4.35196	1.64197	-0.513144	0.518154	1.08059	-0.520123	-0.0211586	0.663105	1.97127	1.38447	1.11649
0.847407	0.0759925	0.45605	1.13188	-0.386116	0.485006	1.01713	-0.908232	-0.26111	-0.607756	-0.205613	-1.16243	1.23276	-0.233918	-0.472579	-0.0550898	0.415002	-0.618515	-0.713645	1.61925	0.718146	0.0506113	0.400871	1.24731	1.94895	1.26484	0.521078	2.66859	0.394607	0.738015	-1.20123	0.00258543	-1.12522	-0.0148326	-1.44617	1.98564	-1.0342	0.610785	0.20626	2.84559	1.25549	-0.044968	0.420172	1.15474	-0.776505	0.444989	0.990045	1.93157	1.37545	1.52168
0.626676	-0.10706	-0.0541492	1.14098	-0.0388324	0.437973	0.452933	-1.08936	-0.463628	-0.741269	-0.0547729	-1.1311	2.15591	-0.359143	-0.501781	-0.0281271	-0.00898051	-0.543693	-0.809637	1.74005	0.549919	-0.227761	0.625086	1.49225	2.13618	1.31955	0.524615	2.27001	0.558209	0.419356	-1.14618	-0.203911	-1.13924	-0.0677469	-1.61044	1.85683	-0.921494	0.63896	0.197708	1.6373	0.838174	0.362985	0.500998	1.12877	-0.790141	0.710083	1.41106	1.72757	1.21568	1.80053
0.451584	-0.251986	-0.31473	1.16941	0.572428	0.196532	-0.140884	-1.21194	-0.559389	-0.875643	0.151946	-0.992345	2.96455	-0.308302	-0.630301	-0.223191	-0.480815	-0.420856	-0.855129	1.78281	0.278224	-0.476737	0.729931	1.66101	2.32779	1.23623	0.485098	1.68659	0.455797	0.232017	-0.77521	-0.487032	-1.01525	-0.0294027	-1.65474	1.4344	-0.588237	0.437081	0.132115	0.698677	0.615603	0.736159	0.659273	0.964539	-0.540058	0.710407	1.81359	1.3442	0.968408	1.88869
0.297048	-0.204867	-0.196708	1.21247	1.22324	-0.253321	-0.475047	-1.16313	-0.546953	-0.830025	0.478177	-0.547175	3.29245	-0.214788	-0.798073	-0.516433	-0.863271	-0.213526	-0.890832	1.72275	-0.085352	-0.669439	0.691465	1.64757	2.66345	1.16669	0.372333	1.0903	0.157318	0.208681	-0.28	-0.761101	-0.796872	0.141444	-1.53743	0.800809	0.237964	0.0246283	-0.0410154	0.0127001	0.503785	1.08099	0.958651	0.613501	-0.220336	0.55073	2.0067	0.922402	1.02659	1.74086
0.120449	0.412574	-0.0226089	1.27212	1.71586	-0.668813	-0.581637	-0.952804	-0.496395	-0.69958	0.513736	-0.0168466	3.08526	-0.164703	-0.938231	-0.38476	-1.06654	-0.0842686	-0.864598	1.52032	-0.498819	-0.796367	0.477487	1.4376	2.91429	1.03075	0.183995	0.71061	-0.120697	0.423741	0.122072	-0.932177	-0.562545	0.298341	-1.40295	0.0902341	1.3836	-0.442757	-0.286008	-0.336441	0.451449	1.35335	1.42049	0.184365	0.0288198	0.393543	1.80172	0.696431	1.51271	1.36254
-0.137734	1.05564	0.0525891	1.28067	1.97725	-0.803424	-0.653581	-0.686689	-0.401422	-0.570777	0.248147	0.477209	2.51376	-0.199296	-1.09767	0.0606481	-1.0176	-0.0409911	-0.894994	1.27122	-0.693845	-0.847055	0.0794484	1.14202	2.85735	0.720652	-0.0269427	0.491509	0.0672818	0.706744	0.407783	-0.882592	-0.35458	0.347444	-1.29058	-0.47794	2.57845	-0.898488	-0.629149	-0.341939	0.433451	1.46131	1.82651	-0.178713	0.178135	0.515371	1.27497	0.532678	2.00233	0.746525
-0.408856	1.47721	0.0193967	1.16255	1.97801	-0.79199	-0.566462	-0.35638	-0.295717	-0.416505	-0.0926891	0.929386	1.87396	-0.154197	-1.29495	0.320324	-0.74811	-0.0451248	-0.764032	1.08041	-0.541305	-0.800247	-0.406685	0.990272	2.46534	0.370703	-0.172718	0.421394	0.381952	0.882219	0.593754	-0.634486	-0.153123	0.25405	-1.25795	-0.669192	3.61303	-1.17005	-0.871784	0.121698	0.459176	1.40218	2.00423	-0.454264	0.196204	0.70359	0.633139	0.48668	2.36442	0.0692174
-0.389421	1.57374	-0.103941	0.951931	1.74742	-0.66071	-0.438696	-0.108675	-0.248295	-0.391786	-0.353613	1.22025	1.72565	0.0724193	-1.44415	0.414016	-0.383736	-0.0111514	-0.34417	0.753187	-0.443151	-0.715377	-0.844732	0.970063	1.86499	0.0292118	-0.231073	0.483991	0.546307	0.883338	0.64859	-0.300882	-0.0348561	0.0815351	-1.30183	-0.632861	4.29845	-1.17979	-0.953134	0.677877	0.448921	1.27318	1.90432	-0.381866	0.114427	0.756968	0.0718699	0.790487	2.51476	-0.568332
-0.236373	1.31426	-0.251741	0.903153	1.53565	-0.547981	-0.33569	-0.000494583	-0.314985	-0.571161	-0.62151	1.23543	1.98704	0.429397	-1.4456	0.413465	-0.0217121	0.0299622	0.0228692	0.392462	-0.420004	-0.650162	-1.13138	0.871308	1.42316	-0.395971	-0.219159	0.613937	0.537315	0.773294	0.768231	0.0372436	-0.0836886	-0.0216533	-1.36606	-0.585741	4.57386	-0.940049	-0.806562	0.953394	0.327104	1.15895	1.65225	-0.261238	-0.0302961	0.739476	-0.346599	0.907109	2.53922	-1.10607
-0.0669174	0.750357	-0.421493	0.856488	1.2881	-0.56322	-0.286136	-0.0339869	-0.354606	-0.822558	-0.898932	1.00104	2.22261	0.803127	-1.3839	0.394481	0.127253	-0.0301675	0.269427	0.168089	-0.438855	-0.596324	-1.32528	0.603665	1.20058	-0.838221	-0.158944	0.721498	0.397176	0.673925	1.1174	0.395274	-0.268454	-0.177257	-1.38492	-0.607328	4.46658	-0.604869	-0.567748	0.950239	0.0448507	1.07285	1.39622	-0.246976	-0.00256178	0.559414	-0.502302	1.01712	2.46599	-1.35119
0.185796	0.136822	-0.535044	0.646397	0.997168	-0.614167	-0.375111	-0.207751	-0.306639	-1.03201	-1.02411	0.599622	2.26783	1.15992	-1.31657	0.387961	0.0415327	-0.254892	0.371435	0.036939	-0.489835	-0.641743	-1.47752	0.203439	0.996791	-1.08381	-0.190632	0.693551	0.174683	0.644705	1.56892	0.681494	-0.488105	-0.39081	-1.42925	-0.721842	4.05484	-0.403636	-0.367066	0.710918	-0.264956	1.10673	1.26172	-0.399453	0.0365978	0.407255	-0.400673	1.19463	2.2351	-1.24934
0.433013	-0.317301	-0.655678	0.331218	0.796205	-0.573088	-0.382541	-0.446787	-0.241313	-1.12087	-0.939899	0.126264	2.20066	1.30525	-1.2469	0.372215	-0.0816466	-0.516987	0.389322	-0.0557127	-0.455229	-0.665078	-1.52929	-0.241094	0.796058	-1.14979	-0.33337	0.475034	-0.00754034	0.616656	1.87709	0.693928	-0.567972	-0.621716	-1.33795	-0.868237	3.35479	-0.330654	-0.290856	0.552367	-0.370353	1.13088	1.29222	-0.521705	0.00360286	0.527461	-0.240923	1.30374	1.73817	-0.9214
0.510216	-0.505194	-0.858714	-0.0404935	0.654924	-0.173901	-0.23658	-0.674115	-0.110876	-1.04331	-0.818537	-0.316187	2.39005	1.20067	-1.20823	0.236907	0.0692727	-0.751868	0.396543	-0.151275	-0.347457	-0.562678	-1.50084	-0.723607	0.67998	-1.1532	-0.584671	0.0824102	0.0204366	0.600464	1.90282	0.562044	-0.547201	-0.847258	-1.16494	-0.953371	2.39204	-0.313958	-0.352872	0.700227	-0.269923	1.02355	1.41046	-0.466522	-0.232802	0.884446	-0.141155	1.1827	1.05513	-0.603655
0.374494	-0.160007	-1.08621	-0.328326	0.418222	0.34619	-0.123087	-0.842749	-0.0697954	-0.759378	-0.685164	-0.740686	2.63452	0.968948	-1.21123	0.144114	0.179807	-0.831339	0.363565	-0.0917499	-0.231176	-0.351365	-1.39356	-1.07823	0.828123	-1.16429	-0.842478	-0.239537	0.199749	0.498111	1.63013	0.531095	-0.507313	-0.908383	-1.01749	-1.04118	1.47729	-0.300309	-0.43716	0.987211	-0.0731743	0.766015	1.47566	-0.378072	-0.406192	1.27823	-0.0234193	0.941049	0.294931	-0.388355
0.0629635	0.214545	-1.31227	-0.512081	0.05277	0.753227	-0.038887	-0.958162	-0.198901	-0.392706	-0.57565	-0.814729	2.75421	0.635606	-1.30813	0.0249012	0.148593	-0.763167	0.302159	0.301965	-0.177673	-0.188398	-1.32803	-0.958377	1.00883	-1.2256	-1.00766	-0.305376	0.307195	0.211085	1.21237	0.359822	-0.477261	-0.781711	-0.874281	-1.12731	0.965047	-0.159237	-0.501418	1.18599	0.0736776	0.488544	1.45637	-0.231742	-0.389174	1.57074	0.0920057	0.552031	-0.297619	-0.0805058
-0.204198	0.327938	-1.47288	-0.602112	-0.192865	0.876481	-0.189494	-1.13144	-0.248067	-0.101323	-0.540674	-0.737479	2.62224	0.195906	-1.39136	-0.232299	0.0483712	-0.719584	0.321391	0.991323	-0.170439	-0.102776	-1.20309	-0.706578	1.23402	-1.25895	-1.0465	-0.322763	0.277565	-0.159764	0.870791	0.012245	-0.433469	-0.587259	-0.703646	-1.11392	0.762567	0.0538041	-0.710666	1.13517	0.162692	0.12812	1.32876	-0.0271954	-0.477565	1.73051	0.0997568	0.120875	-0.78763	0.295228
-0.306792	0.344217	-1.55134	-0.623251	-0.40502	0.669361	-0.524515	-1.30094	-0.15085	0.00611698	-0.613635	-0.696618	2.28499	-0.176162	-1.4987	-0.54861	-0.0270957	-0.698237	0.386514	1.79803	-0.246221	-0.0908479	-0.878797	-0.537559	1.52431	-1.22114	-0.947361	-0.340454	0.108694	-0.512	0.545182	-0.373819	-0.396225	-0.44364	-0.538905	-0.953885	0.781971	0.099086	-0.866487	0.925265	0.200921	-0.372519	1.03627	0.200705	-0.614743	1.53342	-4.50159e-06	-0.221373	-1.29227	0.490043
-0.353538	0.299221	-1.48931	-0.670248	-0.54983	0.284256	-0.921328	-1.26077	-0.12141	9.4752e-05	-0.713331	-0.643588	1.6924	-0.329454	-1.61093	-0.870397	-0.0797845	-0.667261	0.416227	2.4507	-0.339981	-0.0762518	-0.454921	-0.489315	1.8486	-1.17685	-0.66951	-0.482596	-0.174389	-0.788848	0.442589	-0.570098	-0.244084	-0.405348	-0.421499	-0.694492	1.2218	-0.0433845	-0.646408	0.69567	0.147472	-0.963582	0.556284	0.395087	-0.785021	1.03367	-0.270161	-0.101041	-1.63749	0.436006
-0.45078	0.224841	-1.21274	-0.68816	-0.52127	-0.145561	-1.20414	-1.13305	-0.30496	-0.0750709	-0.768459	-0.674654	1.11824	-0.300099	-1.67031	-1.24033	-0.19171	-0.586572	0.334433	2.86735	-0.332951	-0.0135543	-0.0232616	-0.591641	1.96903	-1.13302	-0.388169	-0.613857	-0.523361	-1.02583	0.246503	-0.59498	0.0403383	-0.492144	-0.321875	-0.424063	1.5026	-0.264089	-0.439955	0.553836	0.154081	-1.22786	0.0118217	0.522121	-0.921094	0.509728	-0.601676	0.371404	-1.60204	0.227009
-0.673436	0.124926	-0.79102	-0.526354	-0.350982	-0.444223	-1.24216	-0.926867	-0.660198	-0.147694	-0.655995	-0.389487	0.83783	-0.0420712	-1.57224	-1.5599	-0.423372	-0.440425	0.154169	3.03266	-0.205527	0.171835	0.262778	-0.574298	1.80744	-0.99398	-0.145973	-0.650415	-0.834054	-1.25652	-0.128897	-0.544273	0.398936	-0.66503	-0.16083	-0.22525	1.49181	-0.450228	-0.269082	0.471919	0.296173	-1.29201	-0.420363	0.559626	-1.02556	0.180867	-0.800894	0.774568	-1.45566	0.0330473
-1.00273	0.122787	-0.329447	-0.323826	-0.0871644	-0.515583	-0.944777	-0.724481	-1.01091	-0.213144	-0.529637	0.106261	0.688803	0.0932246	-1.38536	-1.73906	-0.680147	-0.241538	-0.0494056	2.95004	-0.058482	0.381095	0.363108	-0.199561	1.4769	-0.889925	0.0289444	-0.574457	-0.975111	-1.44493	-0.42323	-0.499488	0.906402	-0.828064	0.107077	-0.110452	1.18681	-0.555048	-0.217073	0.298013	0.373279	-1.3903	-0.688959	0.479736	-1.00155	0.0819226	-0.969713	0.957103	-1.27052	0.0815473
-1.24355	0.0726539	0.0660721	-0.132932	0.148293	-0.507767	-0.541327	-0.501825	-1.05716	-0.245649	-0.483558	0.498081	0.631953	0.0677509	-1.11455	-1.70206	-0.905309	-0.116893	-0.101245	2.64	0.00804085	0.500494	0.290968	0.355523	1.33699	-0.716034	0.117395	-0.450974	-0.974772	-1.44274	-0.44475	-0.544201	1.34693	-0.86047	0.234757	-0.12204	0.696249	-0.713372	-0.288045	0.28688	0.285713	-1.46285	-0.852591	0.305107	-0.739623	0.192212	-1.08517	0.900619	-1.03634	0.431832
-1.2526	-0.0697992	0.337672	-0.108412	0.173679	-0.543062	-0.222252	-0.30695	-0.937608	-0.301957	-0.539951	0.698788	0.575166	-0.109253	-0.663855	-1.5796	-1.05818	-0.176935	-0.199062	2.1772	0.101306	0.423676	0.103154	0.96417	1.48604	-0.46859	0.174792	-0.355871	-0.946148	-1.21696	-0.0840271	-0.707225	1.57613	-0.804465	0.104885	-0.262602	0.195361	-0.752348	-0.412798	0.299207	0.132055	-1.46895	-0.992424	0.0845855	-0.464061	0.379222	-1.14885	0.612795	-0.798258	0.963085
-1.18144	-0.33351	0.414834	-0.312956	-0.0327394	-0.582714	-0.0777038	-0.016483	-0.866704	-0.482751	-0.564646	0.646809	0.447424	-0.366935	-0.206866	-1.40244	-1.10958	-0.324399	-0.42869	1.55307	0.386821	0.30862	-0.163353	1.41095	1.72802	-0.317786	0.178263	-0.269696	-0.845558	-0.931249	0.408593	-0.924596	1.56277	-0.728245	-0.0831722	-0.582333	-0.119221	-0.675144	-0.413669	0.232957	-0.0553089	-1.33533	-1.02469	-0.0618311	-0.250483	0.601753	-1.20808	0.395403	-0.672105	1.32068
-1.10475	-0.432525	0.249552	-0.570008	-0.364596	-0.436981	-0.113093	0.468911	-0.884085	-0.758049	-0.593731	0.389871	0.188137	-0.65086	0.124877	-1.24873	-1.01025	-0.440613	-0.721674	0.795034	0.68568	0.32522	-0.490345	1.53293	2.03393	-0.278288	0.158612	-0.0860441	-0.698898	-0.657214	0.785762	-1.02236	1.31439	-0.671753	-0.167546	-0.889611	-0.430274	-0.791728	-0.452345	0.205982	-0.192128	-1.19062	-0.932422	-0.0443	-0.0590177	0.848195	-1.13828	0.435486	-0.721655	1.35355
-1.10969	-0.308853	-0.11286	-0.739513	-0.494084	-0.196986	-0.273163	0.98538	-0.971963	-0.862514	-0.50886	0.0146607	-0.161432	-0.804021	0.203414	-1.10495	-0.752163	-0.519465	-0.983687	-0.0238684	0.817107	0.718822	-0.8205	1.27997	2.39587	-0.389837	0.0856103	0.153642	-0.360511	-0.464037	0.91656	-0.95191	1.02596	-0.667885	-0.0934076	-1.03519	-0.667035	-0.888251	-0.497083	0.233278	-0.144303	-1.1025	-0.839776	0.0379297	0.0102202	1.09281	-1.0192	0.605802	-0.936172	0.98181
-1.17017	-0.125673	-0.578951	-0.738129	-0.43455	0.18344	-0.535292	1.3987	-1.1256	-0.894415	-0.276958	-0.42001	-0.383244	-0.888031	0.0300447	-0.898467	-0.618001	-0.599941	-1.04768	-0.633419	0.71411	1.18019	-1.04273	0.741597	2.67868	-0.532417	0.0727846	0.351516	0.142644	-0.429546	0.805501	-0.724157	0.728312	-0.724209	0.155953	-1.12351	-0.774689	-0.833943	-0.58914	0.238813	-0.0546582	-1.11582	-0.8228	0.109	0.0372563	1.36839	-0.845578	0.746562	-1.11766	0.751789
-1.20682	0.133058	-0.998083	-0.610454	-0.301548	0.467682	-0.902555	1.57251	-1.04382	-0.788485	-0.0651916	-0.8323	-0.487074	-0.728669	-0.188713	-0.721006	-0.613383	-0.788331	-0.805357	-0.754251	0.512481	1.48457	-1.06963	0.131261	2.69555	-0.768853	0.0924186	0.419638	0.708046	-0.54678	0.550077	-0.512004	0.325526	-0.706607	0.388198	-1.09294	-0.598555	-0.7558	-0.777425	0.170289	-0.0414596	-1.16134	-0.941244	0.147891	0.105252	1.43419	-0.72763	0.711195	-1.09271	0.930141
-1.12959	0.364018	-0.991646	-0.476838	-0.245066	0.517685	-1.26685	1.45403	-0.735969	-0.600882	0.00490431	-1.10848	-0.478551	-0.371121	-0.138473	-0.593589	-0.636979	-0.904551	-0.468164	-0.450474	0.376695	1.50557	-0.883836	-0.434619	2.36879	-1.02724	0.070069	0.383505	1.32304	-0.673567	0.271594	-0.435632	-0.114081	-0.513066	0.590705	-1.00592	-0.228741	-0.593476	-0.995321	0.0484955	-0.113382	-1.13986	-1.17208	0.1466	0.361013	1.22353	-0.567112	0.741594	-0.946162	1.21965
-0.851868	0.472878	-0.716089	-0.394056	-0.318953	0.33827	-1.42434	1.00039	-0.465354	-0.52867	-0.126686	-1.15035	-0.414908	-0.167798	0.063852	-0.549356	-0.665245	-0.722344	-0.20897	0.0509607	0.0869864	1.21301	-0.608726	-0.93156	1.75183	-1.24884	-0.0761812	0.37142	1.85875	-0.692508	0.00721943	-0.517476	-0.432256	-0.310684	1.10055	-0.851836	-0.00118462	-0.285422	-0.953945	-0.0990167	-0.209038	-1.08548	-1.32704	0.123305	0.824263	0.817384	-0.235403	0.914178	-0.754014	1.50413
-0.357991	0.414934	-0.182527	-0.357016	-0.498085	0.0214187	-1.39346	0.50411	-0.210794	-0.656846	-0.274974	-0.971047	-0.342208	-0.0457733	0.307507	-0.604683	-0.678771	-0.512792	-0.043424	0.550031	-0.271559	0.76701	-0.30687	-1.14583	0.934887	-1.36825	-0.320758	0.509944	2.20481	-0.606106	-0.189012	-0.637525	-0.544407	-0.123898	1.61834	-0.600093	0.0353636	0.0654381	-0.726009	-0.195104	-0.180043	-0.969772	-1.24526	0.0940479	1.22537	0.337434	0.0726664	1.2736	-0.505217	1.56732
0.151202	0.277616	0.332617	-0.378487	-0.669713	-0.334123	-1.35592	0.492567	-0.0610259	-0.87467	-0.128229	-0.739911	-0.205215	-0.0739268	0.307199	-0.634163	-0.588863	-0.443937	0.000185132	0.881335	-0.483429	0.450771	-0.023563	-0.966577	0.120282	-1.4056	-0.5052	0.571718	2.27125	-0.343225	-0.270428	-0.701885	-0.53521	0.061871	1.8822	-0.297163	-0.118692	0.248336	-0.366503	-0.251501	0.0730235	-0.697738	-0.991847	-0.0064806	1.35354	-0.124755	0.268618	1.3901	-0.32715	1.39295
0.60518	0.0666979	0.857811	-0.47423	-0.705202	-0.610449	-1.27736	0.574393	-0.0716474	-1.0865	0.183217	-0.60932	0.0140704	-0.341191	0.0883463	-0.639452	-0.551467	-0.578532	0.0662382	0.967288	-0.681367	0.242552	0.193775	-0.635727	-0.483873	-1.453	-0.512963	0.561137	2.02625	0.0419142	-0.322411	-0.800263	-0.420504	0.245882	1.90819	-0.0574335	-0.350743	0.267964	0.0769571	-0.386218	0.448499	-0.481958	-0.815281	-0.175322	1.22878	-0.343077	0.391633	1.25433	-0.309381	0.971002
0.981565	-0.147029	1.40082	-0.65516	-0.535262	-0.792232	-1.20733	0.771512	-0.25859	-1.31011	0.384048	-0.466273	0.352669	-0.57744	-0.223795	-0.632154	-0.554614	-0.865053	0.0839925	0.814417	-0.887093	0.251435	0.481089	-0.218399	-0.874861	-1.54287	-0.313382	0.556097	1.51835	0.421342	-0.378643	-0.950755	-0.324624	0.386733	1.81269	0.0177673	-0.491372	0.369447	0.46747	-0.621595	0.715735	-0.405071	-0.77082	-0.403869	1.0459	-0.312704	0.272018	0.908034	-0.461754	0.478621
1.22952	-0.287721	1.71633	-0.841813	-0.240014	-0.966245	-1.19337	1.19082	-0.500002	-1.51968	0.481266	-0.372578	0.754363	-0.655211	-0.369108	-0.581312	-0.599953	-1.2489	-0.0228017	0.573575	-0.9177	0.439362	0.667701	0.244732	-1.1628	-1.67971	0.0146033	0.802243	0.889688	0.663751	-0.425679	-0.713056	-0.258187	0.465318	1.75431	-0.068581	-0.407701	0.685647	0.702425	-0.858061	0.75023	-0.532434	-0.627688	-0.62443	0.93533	-0.153166	0.297276	0.618753	-0.682708	-0.0680825
1.29605	-0.409005	1.79071	-1.0053	-0.000131701	-1.2222	-1.232	1.69838	-0.581531	-1.5305	0.521731	-0.370873	1.11981	-0.633015	-0.188909	-0.465131	-0.654948	-1.64225	-0.186102	0.353091	-0.760364	0.790659	0.635951	0.730858	-1.2343	-1.85619	0.360054	1.12721	0.292939	0.790438	-0.455241	-0.273862	-0.247837	0.447663	1.74596	-0.0804503	-0.18208	1.14916	0.879603	-0.967397	0.585265	-0.789288	-0.303996	-0.725837	0.857268	0.0746906	0.70175	0.593831	-0.826321	-0.482327
1.21173	-0.472935	1.56303	-1.00622	0.0815017	-1.41176	-1.30292	2.14929	-0.429483	-1.32284	0.574986	-0.420632	1.41311	-0.293677	0.242138	-0.379293	-0.631732	-1.74242	-0.128178	0.201909	-0.516605	1.14301	0.437853	1.11257	-1.13074	-1.78564	0.545364	1.24092	-0.160139	0.770523	-0.422954	0.0475983	-0.30886	0.350212	1.75347	-0.0326708	0.0788426	1.66486	1.28439	-0.875649	0.319073	-1.01646	0.0423838	-0.579502	0.691181	0.200171	1.06309	0.522234	-0.938562	-0.367067
1.0674	-0.516127	1.0962	-0.924206	-0.0103782	-1.50574	-1.42765	2.69866	-0.182951	-0.855661	0.660555	-0.576997	1.6232	0.23368	0.590817	-0.292506	-0.615281	-1.4371	0.281332	0.0414355	-0.230616	1.40725	0.0534477	1.23626	-0.836881	-1.63102	0.606504	1.11502	-0.275397	0.584022	-0.408282	0.377372	-0.321851	0.13389	1.74206	-0.053711	0.289949	2.05809	2.11809	-0.67807	0.0642992	-1.08026	0.40263	-0.280908	0.405599	0.21102	1.27222	0.369538	-1.0874	-0.131307
1.06744	-0.598188	0.461553	-0.894735	-0.161465	-1.54386	-1.534	3.10588	0.0589896	-0.15146	0.741564	-0.811053	1.73582	0.768863	0.633576	-0.261812	-0.722521	-0.956765	0.772986	-0.0983026	-0.0324013	1.4664	-0.20434	1.11471	-0.53065	-1.33623	0.661554	0.751894	-0.115282	0.276755	-0.418303	0.696797	-0.204082	-0.182538	1.64779	-0.0968474	0.490755	2.15524	3.1423	-0.388617	-0.0494923	-0.995845	0.742853	-0.0330646	0.0514852	0.0552876	1.44583	0.212696	-1.24901	0.110835
1.37085	-0.757735	-0.298804	-0.834805	-0.167564	-1.50052	-1.55551	3.16159	0.190054	0.76503	0.777979	-1.03224	1.89191	1.11428	0.464771	-0.247507	-0.909493	-0.580323	1.36278	-0.151916	0.180706	1.59615	-0.244198	0.842834	-0.290776	-0.836571	0.816974	0.26958	-0.00493728	0.0150777	-0.352787	0.875011	0.0432964	-0.524796	1.74325	-0.152152	0.658329	1.91191	3.97139	-0.041078	-0.0497092	-0.819699	1.04194	0.113441	-0.0796103	0.159154	1.57853	0.239303	-1.35282	0.259522
1.82113	-0.771561	-0.868604	-0.723117	-0.0540914	-1.33569	-1.52267	2.79316	0.139399	1.62109	0.64844	-1.07871	2.21869	1.26663	0.0916517	-0.192448	-1.10805	-0.313839	1.89616	-0.254383	0.462182	1.92248	-0.423021	0.523766	-0.179689	-0.23381	0.903012	-0.139903	-0.000971184	-0.075868	-0.0333234	0.837582	0.508283	-0.806684	2.27295	-0.208801	0.749632	1.47324	4.30735	0.432017	-0.0434472	-0.694809	1.38583	0.177708	0.0958218	0.818615	1.54935	0.50234	-1.24008	0.221114
2.29703	-0.49251	-1.05487	-0.581437	0.103345	-1.15288	-1.40361	2.04317	-0.00162036	2.3553	0.301293	-0.959782	2.62009	1.16694	-0.42918	-0.208784	-1.19686	-0.199667	2.18886	-0.282844	0.682602	2.31434	-0.669443	0.243054	-0.23279	0.353598	0.794245	-0.390103	-0.0174148	0.104171	0.400192	0.59112	1.04159	-0.917598	3.12505	-0.072569	0.86229	1.15944	4.08765	1.08924	0.0351561	-0.625752	1.70853	0.202874	0.315071	1.55001	1.50771	0.919417	-0.993725	0.0327371
2.66591	-0.11791	-0.912508	-0.469266	0.233223	-1.092	-1.16188	1.11815	-0.0845493	3.13578	-0.15815	-0.780322	2.92588	0.890024	-0.978602	-0.231652	-0.952899	-0.233214	2.08786	-0.0895436	0.690221	2.37891	-0.753775	0.109002	-0.384338	0.965951	0.44908	-0.485335	0.092426	0.371243	0.774521	0.28274	1.48523	-0.840889	4.01811	0.194431	1.12625	1.07556	3.36256	1.64366	0.271495	-0.601963	2.07751	0.254234	0.616063	2.13657	1.44935	1.51021	-0.74298	-0.235493
2.73128	0.107603	-0.61402	-0.367494	0.269835	-1.15604	-0.543614	0.378242	-0.0926935	3.69293	-0.665008	-0.573985	3.02935	0.427219	-1.42257	-0.277282	-0.69939	-0.26642	1.89362	0.286208	0.452636	2.1749	-0.841751	0.0951397	-0.50513	1.53083	0.0100601	-0.466715	0.0601856	0.558954	0.961197	0.125751	1.79605	-0.597592	4.66533	0.387918	1.44488	0.996965	2.43659	1.99042	0.570798	-0.557996	2.48221	0.380078	1.00228	2.33954	1.43819	2.15841	-0.522017	-0.461779
2.41958	0.193853	-0.459741	-0.29659	0.21896	-1.27747	0.267611	-0.147543	-0.167314	3.86809	-1.03115	-0.47754	2.88952	-0.128922	-1.63636	-0.458328	-0.569139	-0.273955	1.61806	0.692895	0.153339	1.73436	-0.820425	0.149657	-0.569254	1.78889	-0.416997	-0.432087	-0.112642	0.622181	0.931059	0.0839675	1.87512	-0.168132	4.8976	0.450667	1.74722	0.878687	1.6339	2.12407	0.854609	-0.473927	2.53228	0.431236	1.46839	2.06169	1.33816	2.59727	-0.358004	-0.669256
1.73768	0.139923	-0.410872	-0.292125	0.151749	-1.38369	1.07653	-0.551022	-0.422508	3.53087	-1.28856	-0.488806	2.50448	-0.691046	-1.63197	-0.756596	-0.547869	-0.20362	1.32449	1.0214	-0.0876665	1.20505	-0.657291	0.17719	-0.380367	1.7051	-0.384759	-0.374035	-0.323764	0.652365	0.756264	0.0227957	1.6915	0.216804	4.90242	0.332849	1.9682	0.667268	1.04462	1.92916	0.963491	-0.407347	2.59785	0.454154	1.79473	1.38052	1.16904	2.6064	-0.291548	-0.865814
1.11776	-0.0490197	-0.415407	-0.174459	0.264758	-1.35767	1.70284	-0.849805	-0.673897	2.70526	-1.05734	-0.675222	1.92718	-0.949759	-1.53141	-1.06698	-0.575993	-0.0629471	1.03612	1.13248	-0.259558	0.741427	-0.580754	0.202429	-0.104266	1.38283	-0.0730896	-0.240448	-0.364353	0.761402	0.652971	-0.0599289	1.37853	0.451387	4.73985	0.348982	1.95078	0.604616	0.686264	1.37482	1.00979	-0.366095	3.13675	0.407184	1.76697	0.506269	1.0279	2.11543	-0.313366	-1.01888
1.38457	-0.379505	-0.54309	0.122963	0.481343	-1.18635	2.08171	-1.04825	-0.745831	1.60656	-0.237749	-0.814139	1.31559	-1.00371	-1.41104	-1.28747	-0.598499	0.0453242	0.764641	0.994274	-0.361483	0.558843	-0.695421	0.0913663	0.0615254	1.07031	0.135992	0.0145046	-0.240604	0.886576	0.707768	-0.094735	0.973867	0.434763	4.20274	0.508279	1.62391	0.72236	0.476988	0.782088	0.782734	-0.161632	3.84543	0.397879	1.40382	-0.324889	0.874751	1.29638	-0.351864	-0.982511
1.82768	-0.72793	-0.778328	0.577331	0.514887	-0.945858	2.19169	-1.13231	-0.63685	0.469992	0.563999	-0.738453	0.622456	-0.916131	-1.32608	-1.30345	-0.660904	0.120221	0.705808	0.678719	-0.415373	0.756431	-0.99418	-0.167892	0.0830969	0.885144	0.197712	0.361773	-0.11379	0.874245	1.09552	-0.0933437	0.487656	0.213877	3.33642	0.624395	1.10995	0.720815	0.291967	0.366494	0.239803	0.243762	4.7453	0.380836	0.853629	-0.862886	0.696383	0.539619	-0.365118	-0.919087
1.95057	-0.899778	-1.02447	0.975989	0.498562	-0.660779	2.16903	-1.04162	-0.451177	-0.301995	1.13017	-0.610826	-0.0725887	-0.578891	-1.26616	-1.11714	-0.784561	0.114765	0.698206	0.361024	-0.373024	0.837501	-1.36124	-0.465396	-0.0820685	0.764985	0.127384	0.669099	-0.102341	0.688646	1.68122	0.0247232	-0.0129234	-0.0413831	2.83353	0.662974	0.57949	0.658239	0.358222	0.121545	-0.532492	0.637532	5.40034	0.452526	0.311396	-1.26651	0.569601	0.131163	-0.399313	-0.855138
1.61427	-1.06437	-1.17633	1.17668	0.679115	-0.422297	1.98823	-0.763471	-0.326818	-0.555409	1.29246	-0.410789	-0.718947	-0.264833	-1.2252	-0.856412	-0.769802	-0.0107534	0.490262	0.104901	-0.20853	0.54342	-1.51088	-0.66546	-0.361015	0.738394	-0.0719884	0.798621	-0.22361	0.380124	2.0494	0.365776	-0.417785	-0.136187	2.45627	0.651579	0.0594702	0.575489	0.730699	0.101698	-1.02292	1.04728	5.49656	0.443593	-0.133423	-1.17258	0.291817	0.0124968	-0.382544	-0.672016
1.34543	-1.32641	-0.918834	1.06537	1.03698	-0.325554	1.8975	-0.38495	-0.365957	-0.827768	1.07572	-0.181707	-1.10537	-0.115156	-1.17991	-0.746441	-0.41517	-0.328109	0.164121	-0.0609674	0.00485509	0.098491	-1.2897	-0.729996	-0.393253	0.762667	-0.451189	0.735172	-0.407623	-0.0514967	2.13339	0.617976	-0.596307	-0.0736597	1.77013	0.690166	-0.333023	0.557723	1.05058	0.242662	-0.904646	1.31458	5.01252	0.369935	-0.460509	-0.683632	-0.0918619	0.12345	-0.154099	-0.556682
1.32832	-1.39338	-0.524417	0.866201	1.37033	-0.425945	1.79348	-0.0903385	-0.491774	-1.10696	0.591175	0.0193235	-1.22007	-0.0877972	-1.10501	-0.845852	0.210721	-0.74166	-0.210532	-0.0678192	0.140083	-0.623432	-1.02839	-0.658229	-0.197925	0.66729	-0.907547	0.563382	-0.582813	-0.494146	1.93505	0.615423	-0.604065	0.0987324	1.17494	0.637772	-0.670192	0.574628	1.16876	0.518153	-0.652174	1.33114	4.06378	0.292276	-0.531242	-0.162818	-0.467198	0.257946	0.0183514	-0.531396
1.2033	-1.19857	-0.321659	1.02138	1.58119	-0.680517	1.64917	-0.0200956	-0.563259	-1.40846	0.123521	0.240853	-1.26061	-0.191797	-0.88811	-1.09301	0.715542	-1.13111	-0.410743	-0.0990035	0.123204	-1.08509	-0.890969	-0.609901	-0.0120876	0.404077	-1.06331	0.501989	-0.828969	-0.662008	1.49872	0.476498	-0.634984	0.231399	0.563717	0.442938	-0.783945	0.48341	0.967968	0.617505	-0.311217	1.10344	3.10127	0.391306	-0.430105	0.276484	-0.658573	0.193978	0.070307	-0.600307
0.933864	-0.940759	-0.164971	1.15441	1.54428	-0.925079	1.31397	-0.221639	-0.456003	-1.61402	-0.315458	0.506259	-1.11394	-0.407069	-0.499142	-1.36295	0.973799	-1.1767	-0.453465	-0.221979	-0.126726	-0.795499	-0.955726	-0.728907	0.0792416	-0.0112234	-1.11938	0.448291	-1.10502	-0.403192	0.88375	0.270323	-0.68102	0.306384	-0.0047277	0.253343	-0.594882	0.154682	0.52411	0.478899	0.13743	0.729029	2.54018	0.605715	-0.189584	0.587943	-0.606997	-0.0875466	0.12614	-0.707117
0.550333	-0.672383	0.00880874	1.187	1.28443	-0.968461	0.725789	-0.535831	-0.241932	-1.68575	-0.781159	0.736988	-0.884821	-0.65639	-0.0960018	-1.53874	0.97982	-0.884632	-0.397303	-0.448162	-0.395109	-0.479846	-1.14303	-0.987978	-0.0302215	-0.322352	-1.09253	0.240249	-1.3984	-0.204239	0.178063	0.00134352	-0.644611	0.560964	-0.36736	0.18668	-0.258518	-0.205063	0.0712218	0.124183	0.558053	0.312947	1.98695	0.74743	-0.0250212	0.697733	-0.450752	-0.46358	0.279355	-0.743203
0.0370603	-0.451343	-0.0361793	1.02802	0.867618	-0.664623	0.240634	-0.768832	-0.0930608	-1.68879	-1.16683	0.924885	-0.698139	-0.821507	0.203015	-1.60307	0.791121	-0.498759	-0.400403	-0.775309	-0.525723	-0.192197	-1.31551	-1.18379	-0.340299	-0.51525	-0.902126	0.10813	-1.23449	-0.168181	-0.511704	-0.204388	-0.49459	0.994201	-0.298991	0.215462	0.0532741	-0.375176	-0.353218	-0.190144	0.750958	0.122509	1.45069	0.735901	-0.139411	0.552019	-0.341066	-0.756004	0.44487	-0.776927
-0.575667	-0.266573	-0.235856	0.644615	0.417463	-0.170399	-0.102167	-0.877935	-0.0703087	-1.69725	-1.43813	1.02891	-0.679678	-0.795876	0.296286	-1.56362	0.514872	-0.18959	-0.290014	-0.940969	-0.324949	-0.00986857	-1.27227	-1.21219	-0.825214	-0.53359	-0.652321	-0.0600139	-0.650231	-0.172807	-0.97378	-0.0518136	-0.348112	1.19316	0.170392	0.377218	0.317126	-0.494863	-0.612714	-0.241052	0.67547	0.250211	0.943825	0.576186	-0.412016	0.153136	-0.264363	-0.822291	0.399125	-0.880354
-1.1197	-0.0792952	-0.476094	0.0899866	0.0286698	0.257101	-0.430589	-0.884833	-0.187385	-1.70582	-1.59052	0.956554	-0.744982	-0.627314	0.301151	-1.53821	0.185372	-0.0224477	0.0595612	-0.586601	0.162223	0.0399144	-1.03876	-0.991235	-1.26679	-0.474023	-0.421163	-0.224542	-0.12857	-0.169786	-1.12818	0.309408	-0.309997	1.0757	0.739996	0.536182	0.543631	-0.649428	-0.656051	-0.162593	0.344524	0.395752	0.534513	0.290755	-0.611215	-0.0730704	-0.213866	-0.666288	0.101928	-1.03288
-1.45484	0.0850213	-0.603168	-0.454436	-0.195825	0.485076	-0.553188	-1.00967	-0.31643	-1.72821	-1.56896	0.782994	-0.805148	-0.475444	0.556936	-1.54118	-0.133694	-0.0454646	0.351919	0.0289093	0.730585	0.00910266	-0.736669	-0.815999	-1.46645	-0.569257	-0.332637	-0.26173	0.294528	-0.263068	-1.13036	0.608126	-0.358822	0.699902	1.09771	0.631686	0.759757	-0.863693	-0.618391	-0.106508	-0.124038	0.508521	0.186492	0.0100939	-0.519556	-0.129758	-0.158831	-0.405369	-0.332817	-1.15577
-1.50245	0.172604	-0.658605	-0.817734	-0.353733	0.471611	-0.467061	-1.28062	-0.258875	-1.76107	-1.48959	0.433928	-0.857411	-0.392076	0.851265	-1.53197	-0.481747	-0.258596	0.614317	0.697705	1.33219	-0.0237685	-0.502119	-0.734021	-1.38284	-0.764735	-0.495309	-0.410116	0.573615	-0.438192	-1.12175	0.735244	-0.461337	0.191382	1.12181	0.620644	0.844017	-1.1291	-0.619329	-0.0465093	-0.596846	0.583822	-0.119888	-0.269735	-0.204873	-0.073609	-0.182981	-0.10056	-0.40766	-1.24197
-1.3236	0.208109	-0.723105	-1.09328	-0.517368	0.274509	-0.432105	-1.61779	-0.0733283	-1.76703	-1.23333	-0.166068	-0.78161	-0.336667	1.01338	-1.5354	-0.848781	-0.603084	0.688703	1.24389	1.86544	-0.226265	-0.447827	-0.606361	-1.23383	-0.998693	-0.643879	-0.650209	0.620465	-0.498629	-1.15893	0.615021	-0.738775	-0.300903	0.838552	0.584268	0.773578	-1.41463	-0.624133	0.070884	-0.916346	0.604871	-0.365368	-0.455166	0.23436	0.140323	-0.261699	0.164736	-0.22392	-1.28165
-1.14498	0.235684	-0.848006	-1.3254	-0.640826	0.111031	-0.429268	-1.89614	0.0783668	-1.75856	-0.839477	-0.744047	-0.611129	-0.300633	0.93907	-1.42553	-0.941102	-0.676546	0.601302	1.62015	2.23012	-0.566595	-0.560709	-0.441307	-1.19119	-1.18634	-0.387604	-0.885097	0.40517	-0.379295	-1.17946	0.358172	-1.10071	-0.550008	0.45308	0.610646	0.652529	-1.62157	-0.599648	0.13653	-1.0861	0.533547	-0.543715	-0.451556	0.688252	0.348293	-0.32765	0.341198	-0.0115403	-1.32545
-1.1241	0.116167	-0.990238	-1.48659	-0.697974	0.199557	-0.477706	-2.00707	0.13501	-1.67051	-0.51442	-1.2039	-0.465576	-0.264418	0.582717	-1.23868	-0.776304	-0.44647	0.561582	1.76302	2.43993	-0.910832	-0.768436	-0.264398	-1.25571	-1.25073	-0.183532	-1.01404	0.0808412	-0.212799	-1.28112	0.0775128	-1.38062	-0.494434	0.0962164	0.587336	0.54264	-1.65737	-0.710873	0.0587953	-1.09172	0.322963	-0.873125	-0.3542	1.12677	0.424692	-0.412498	0.392523	0.123473	-1.38196
-1.25359	-0.0972742	-1.14949	-1.50279	-0.75161	0.243292	-0.545252	-1.93195	0.037844	-1.32278	-0.330908	-1.35625	-0.466354	-0.198715	0.0137922	-0.952833	-0.49402	0.0102231	0.805664	1.7143	2.45895	-0.801295	-1.0014	-0.0982709	-1.35631	-1.19279	0.220997	-1.06838	-0.208128	-0.0565528	-1.41178	0.0299328	-1.54778	-0.302353	-0.109026	0.572806	0.462838	-1.54044	-0.978687	-0.11749	-0.917678	-0.028893	-1.24711	-0.334496	1.54995	0.334526	-0.403206	0.235584	0.0841193	-1.4227
-1.40418	-0.336604	-1.34482	-1.36302	-0.591351	0.18988	-0.669718	-1.71344	-0.0639553	-0.883114	-0.358915	-1.25899	-0.65632	-0.132661	-0.524551	-0.476349	-0.271222	0.653512	1.04597	1.43733	2.19355	-0.72018	-1.21242	-0.0519867	-1.41298	-1.05269	0.63798	-1.07772	-0.21326	0.045255	-1.5074	0.18176	-1.65739	-0.12141	-0.266227	0.612976	0.353879	-1.35843	-1.21346	-0.430086	-0.628893	-0.508257	-1.55379	-0.454742	1.88065	0.116845	-0.318424	-0.110199	-0.0666949	-1.47672
-1.44822	-0.345507	-1.4738	-1.22193	-0.263705	0.0816551	-0.806635	-1.42777	0.0407936	-0.527592	-0.543975	-1.25725	-0.939758	-0.115461	-0.517729	0.151344	-0.0972632	1.344	1.15816	0.973443	1.58571	-0.7947	-1.2846	-0.149191	-1.40815	-0.826355	0.970182	-1.00338	0.110287	0.177521	-1.48236	0.246417	-1.4721	0.0651752	-0.385347	0.747697	0.33362	-1.04138	-1.39047	-0.746768	-0.410157	-0.988612	-1.72122	-0.69845	1.9264	-0.226493	-0.14446	-0.492695	-0.108371	-1.35706
-1.34716	-0.135678	-1.53759	-1.04112	0.0186009	0.0233902	-0.947761	-1.03846	0.0944241	-0.349862	-0.663376	-1.27155	-1.07157	-0.134541	0.000342562	0.742339	0.0864777	1.87752	1.12341	0.428976	0.741224	-0.742792	-1.15624	-0.0864291	-1.21118	-0.520291	1.0274	-0.866966	0.349896	0.395155	-1.35924	0.176242	-1.16022	0.259349	-0.492804	0.97202	0.478701	-0.670881	-1.45976	-0.950822	-0.394011	-1.26324	-1.67422	-0.792781	1.67828	-0.594382	-0.0271425	-0.763142	-0.147061	-1.19987
-1.10329	-0.0268863	-1.5275	-0.865804	0.284028	-0.106579	-0.992774	-0.676242	-0.00781455	-0.362938	-0.486948	-1.26354	-0.946865	-0.119745	0.545719	1.11072	0.233489	2.13143	0.994098	-0.0136294	-0.166669	-0.555107	-0.960964	0.12727	-1.03035	-0.122958	0.761854	-0.720567	0.354067	0.563382	-1.25912	-0.0387279	-0.755097	0.37336	-0.620694	1.28587	0.599584	-0.445937	-1.50941	-1.13202	-0.570062	-1.48122	-1.4783	-0.640245	1.22071	-0.805492	-0.104268	-0.608648	-0.227836	-1.12428
-0.813442	0.0892221	-1.37018	-0.83584	0.495627	-0.366239	-0.979644	-0.403744	-0.138689	-0.528721	-0.158593	-1.23866	-0.749467	0.183344	0.917741	1.20085	0.265556	2.025	0.727625	-0.292671	-0.835505	-0.246078	-0.774798	0.28871	-1.00179	0.328006	0.0444484	-0.565547	0.116977	0.635302	-1.13709	-0.29629	-0.367575	0.246508	-0.668198	1.61057	0.517201	-0.271628	-1.60588	-1.18339	-0.77143	-1.72592	-1.19526	-0.545028	0.718	-0.852921	-0.380222	-0.220256	-0.199461	-1.10801
-0.51099	0.20119	-1.18865	-0.747764	0.57589	-0.663867	-0.997053	-0.202532	-0.28825	-0.760643	0.0761216	-1.29139	-0.669483	0.853458	1.06668	1.07379	0.201487	1.53876	0.276822	-0.139826	-1.12532	-0.0134909	-0.634773	0.367891	-1.06887	0.70615	-0.514314	-0.41164	-0.321304	0.549592	-1.06692	-0.641586	-0.0615848	-0.14131	-0.677294	1.82837	0.216705	-0.0562594	-1.65776	-1.04225	-1.01457	-1.88246	-0.820802	-0.598541	0.355719	-0.753115	-0.799451	0.175135	0.00268005	-1.15336
-0.244139	0.281707	-0.935087	-0.558616	0.584331	-0.890406	-1.16048	-0.11395	-0.401153	-0.954603	0.0999168	-1.35771	-0.720362	1.46101	1.08636	0.663511	0.082235	0.845381	-0.328157	0.184134	-1.08163	0.0814912	-0.510969	0.373918	-1.11034	0.827345	-0.664313	-0.272742	-0.860626	0.320701	-1.08272	-0.912345	0.16672	-0.694156	-0.610753	1.8094	-0.0736467	0.0947972	-1.66711	-0.740332	-0.985279	-1.94857	-0.393536	-0.791271	0.43665	-0.559267	-1.13979	0.547559	0.0847865	-1.18977
-0.0634496	0.199776	-0.640891	-0.498233	0.543032	-1.12255	-1.36118	-0.139784	-0.411701	-1.06977	0.0134429	-1.34326	-0.878004	1.79864	1.06651	0.406293	0.000730967	0.243911	-0.854037	0.281897	-0.85325	0.0617434	-0.366751	0.415438	-0.984681	0.618546	-0.707261	-0.0468884	-1.25781	-0.0114017	-1.15348	-0.967813	0.38839	-1.08797	-0.328764	1.49081	-0.247406	0.0719799	-1.60129	-0.434324	-0.853543	-1.93884	0.0536841	-1.07378	0.902671	-0.318149	-1.21191	0.989381	0.0517402	-1.17617
-0.0555584	-0.144668	-0.342063	-0.484969	0.468117	-1.32536	-1.39111	-0.23728	-0.431473	-1.14035	-0.097347	-1.21945	-1.0404	1.80667	0.831565	0.579953	-0.0561649	-0.0524373	-1.13626	0.159032	-0.648764	-0.0536236	-0.213365	0.358424	-0.927021	0.227349	-0.672421	0.260765	-1.28306	-0.315238	-1.11031	-0.990404	0.583979	-1.19804	0.0444071	0.953977	-0.384282	-0.158462	-1.43943	-0.281396	-0.826192	-1.67064	0.476253	-1.376	1.50834	-0.0533591	-1.0793	1.4977	-0.0405196	-1.13622
-0.241485	-0.599271	-0.128624	-0.538306	0.341908	-1.45821	-1.26024	-0.234938	-0.592691	-1.1806	-0.159009	-0.994534	-1.1672	1.55795	0.441237	0.832012	0.0913263	-0.337592	-1.11264	0.0416586	-0.517288	-0.348243	-0.0731357	0.171105	-0.960017	-0.0791124	-0.585201	0.593046	-1.19193	-0.414957	-0.860846	-0.949251	0.774531	-1.05942	0.35887	0.427868	-0.394546	-0.499652	-1.17796	-0.28807	-0.897341	-1.18463	0.877212	-1.60895	2.01854	0.149106	-0.921331	1.87183	-0.227125	-1.079
-0.556741	-0.815402	0.00543039	-0.38505	0.0859872	-1.47066	-1.04149	-0.0607568	-0.830763	-1.13169	-0.241465	-0.670733	-1.29551	1.11544	-0.0141087	1.11905	0.271278	-0.84732	-0.729331	0.0957403	-0.31425	-0.85385	0.0273554	-0.0759932	-1.02249	-0.295649	-0.443363	0.754834	-1.02629	-0.147533	-0.601943	-0.805666	0.999552	-0.856749	0.483197	0.0340214	-0.236504	-0.769497	-0.941808	-0.330875	-0.975788	-0.660022	1.07979	-1.64699	2.41509	0.115392	-0.837859	2.01903	-0.396247	-0.989896
-0.831353	-0.702018	0.0982781	-0.0461357	-0.194861	-1.23009	-0.792824	0.0901768	-1.07116	-1.029	-0.447503	-0.271161	-1.40491	0.57703	-0.468071	1.36092	0.200844	-1.33977	-0.0942272	0.124637	0.017919	-1.4191	0.132801	-0.33984	-1.127	-0.393704	-0.346072	0.72684	-0.840781	0.326594	-0.479482	-0.407284	1.23166	-0.684514	0.372122	-0.177284	0.134853	-0.958101	-0.793934	-0.199157	-0.92966	-0.134297	1.01527	-1.51676	2.58321	-0.117044	-0.822385	1.87503	-0.515278	-0.941072
-0.95899	-0.363774	0.134021	0.309816	-0.350048	-0.793084	-0.562016	0.123733	-1.24229	-0.987986	-0.719658	0.0768618	-1.45735	0.0980117	-0.830453	1.57815	-0.0366074	-1.56506	0.49988	0.0672469	0.386659	-1.74385	0.177415	-0.553066	-1.29165	-0.447575	-0.333056	0.549677	-0.641267	0.678844	-0.507163	0.147572	1.38382	-0.439482	0.0764751	-0.242785	0.556122	-0.965062	-0.724146	0.0648102	-0.819215	0.288897	0.690371	-1.27854	2.42647	-0.413599	-0.844369	1.44462	-0.538537	-0.979616
-0.939662	-0.109774	0.00826749	0.411941	-0.43863	-0.289237	-0.40014	-0.0297046	-1.40613	-0.9703	-0.650983	0.28338	-1.45685	-0.131616	-0.88919	1.60669	-0.357331	-1.42864	0.880986	-0.0463112	0.680999	-1.7346	0.170568	-0.602148	-1.49888	-0.403995	-0.313731	0.789604	-0.546872	0.75492	-0.591878	0.632522	1.33915	-0.147343	-0.243651	-0.289092	0.923264	-0.837466	-0.632631	0.307352	-0.682577	0.618578	0.23987	-0.906325	2.03647	-0.578024	-0.840622	0.817823	-0.471488	-1.03573
-0.87034	-0.025582	-0.251075	0.269788	-0.631504	0.125545	-0.266911	-0.367777	-1.54059	-0.946692	-0.473526	0.365603	-1.3976	-0.156209	-0.844378	1.46486	-0.590533	-1.12068	0.920106	-0.141062	0.82209	-1.50898	0.246992	-0.358902	-1.71383	-0.203972	-0.24211	1.26675	-0.552382	0.532912	-0.631914	0.937711	1.14455	0.115081	-0.344721	-0.121386	1.22473	-0.698214	-0.442285	0.411579	-0.607608	0.897895	-0.258861	-0.334516	1.66045	-0.619434	-0.598642	0.184071	-0.380276	-1.00775
-0.790234	-0.188174	-0.631925	0.0944576	-0.892267	0.410773	-0.0795381	-0.830501	-1.5774	-0.905238	-0.245109	0.363736	-1.20496	-0.211598	-0.61827	1.3267	-0.646508	-0.894939	0.696023	-0.174896	0.835211	-1.20808	0.270563	-0.0076596	-1.87856	-0.0453186	-0.241544	1.56031	-0.593132	0.126885	-0.644651	1.01934	0.912971	0.361868	-0.179929	0.214441	1.33141	-0.611484	-0.12392	0.367719	-0.641408	1.114	-0.483204	0.278048	1.24187	-0.691813	-0.369632	-0.283367	-0.375058	-0.943203
-0.694448	-0.492865	-0.784574	-0.157558	-1.04289	0.559988	0.0600961	-1.2863	-1.53357	-0.807371	0.0321715	0.309245	-0.841106	-0.489538	-0.220646	0.975714	-0.525676	-0.795795	0.319874	-0.19985	0.803834	-0.865383	0.224865	0.238865	-1.91843	-0.00285716	-0.364264	1.63328	-0.590319	-0.293848	-0.620317	0.885439	0.757004	0.514197	-0.028343	0.458641	1.26458	-0.615108	0.180176	0.25887	-0.69387	1.10753	-0.196282	0.808235	1.00655	-0.814581	-0.230454	-0.248657	-0.485501	-0.871923
-0.513444	-0.852181	-0.590456	-0.506274	-0.948701	0.632055	0.144039	-1.61934	-1.23633	-0.747195	0.247715	0.137427	-0.465934	-0.808152	0.0238575	0.517276	-0.364808	-0.846718	0.0266466	-0.285626	0.796181	-0.508852	0.103377	0.435874	-1.76181	0.000825801	-0.54911	1.4742	-0.538361	-0.597848	-0.292553	0.582471	0.719953	0.51563	-0.00061376	0.465362	1.02643	-0.625443	0.31965	0.0938976	-0.644166	1.03559	0.14821	1.13268	1.09902	-0.876561	-0.124735	0.149621	-0.719582	-0.794769
-0.260507	-1.15666	-0.299873	-0.835076	-0.623988	0.723885	0.141186	-1.78105	-0.944138	-0.795999	0.513392	-0.239406	-0.0832877	-0.861193	0.0765613	-0.0548196	-0.24513	-0.876815	-0.124527	-0.470776	0.821719	-0.147094	-0.164081	0.649852	-1.51312	0.0504772	-0.792771	1.2603	-0.319011	-0.69532	0.0928956	0.254582	0.815345	0.342687	-0.00422934	0.261823	0.783363	-0.564191	0.207405	-0.100274	-0.476622	0.993846	0.536653	1.40954	1.03836	-0.875086	-0.0736062	0.508461	-0.927828	-0.525092
0.0194391	-1.2855	0.00159757	-1.03003	-0.205781	0.771997	-0.0184171	-1.81271	-0.768674	-0.895296	1.05664	-0.766143	0.233225	-0.691539	-0.0453973	-0.5421	-0.201043	-0.872736	-0.266281	-0.680102	0.881643	0.172381	-0.494728	0.850207	-1.37605	0.182083	-0.943559	1.17615	0.0179574	-0.607867	0.316242	-0.113107	0.912775	0.152439	-0.00742821	0.102887	0.778881	-0.555662	-0.135167	-0.24234	-0.205733	0.896959	0.843659	1.47022	0.877179	-0.82016	-0.0968478	0.670101	-1.06159	-0.0951304
0.254162	-0.945781	0.127002	-0.971136	0.175918	0.749489	-0.220163	-1.69675	-0.7044	-1.04029	1.82612	-1.29596	0.556573	-0.448099	-0.0708432	-0.723197	-0.16221	-0.787911	-0.35951	-0.817905	0.923127	0.41024	-0.869236	1.12845	-1.36723	0.329827	-0.707129	1.12665	0.326719	-0.487025	0.306607	-0.430225	0.922859	0.00763233	-0.0869165	0.0559938	0.929155	-0.61342	-0.598082	-0.375922	-0.0293077	0.889943	0.987224	1.17277	0.633619	-0.563423	-0.148089	0.517933	-1.1115	0.35343
0.34581	-0.385118	0.0242058	-0.724117	0.426751	0.603291	-0.35876	-1.45774	-0.72703	-1.18496	2.65054	-1.54561	0.800924	0.0487953	0.0369439	-0.739834	-0.0920651	-0.604519	-0.280173	-0.92501	0.838702	0.566542	-1.00792	1.48885	-1.43382	0.339044	-0.375666	0.973172	0.592449	-0.462728	0.0420779	-0.698746	0.841576	-0.133528	-0.179328	-0.0594435	1.08578	-0.657716	-1.01265	-0.291429	0.0494292	1.06725	0.939592	0.649311	0.338436	-0.32202	-0.339685	0.154463	-0.945446	0.757364
0.256171	0.173735	-0.279132	-0.564854	0.441076	0.43582	-0.46749	-1.11076	-0.777059	-1.32151	3.45557	-1.51313	0.840491	0.903105	0.161918	-0.753036	0.0302066	-0.250653	-0.0540919	-1.04042	0.546401	0.562264	-0.661076	1.75298	-1.38742	0.163727	0.0348046	0.702338	0.742307	-0.586654	-0.416592	-0.812679	0.648113	-0.208288	-0.305994	-0.272383	1.19854	-0.742451	-1.3039	0.096532	0.0215133	1.25046	0.892994	0.166965	0.11691	-0.059543	-0.669689	-0.286709	-0.744204	1.04951
0.076924	0.60341	-0.579834	-0.325405	0.252514	0.324408	-0.527908	-0.730493	-0.815224	-1.39064	3.8735	-1.42253	0.616205	1.72245	0.275682	-0.737838	0.158579	0.0714327	0.214623	-0.989301	0.082021	0.380832	-0.203613	1.76503	-1.21948	-0.143513	0.474484	0.424071	0.654145	-0.739064	-0.888958	-0.505337	0.263774	0.153435	-0.393889	-0.531427	1.19099	-0.845115	-1.39869	0.468996	-0.0128352	1.21819	0.959527	-0.127454	0.0960972	0.116889	-1.10698	-0.494549	-0.563671	1.28805
-0.237835	0.884302	-0.77957	0.0389614	-0.034945	0.496094	-0.583314	-0.48213	-0.844221	-1.38811	3.81026	-1.36379	0.207536	2.4707	0.268984	-0.625406	0.143792	0.246743	0.452161	-0.766264	-0.403384	0.00152941	0.116688	1.50132	-1.01526	-0.450435	0.882372	0.541863	0.383088	-0.713589	-1.13328	-0.159062	-0.225546	0.607952	-0.476037	-0.633005	0.977753	-0.926476	-1.33052	0.703089	0.0418338	0.89657	1.0776	-0.325792	0.177003	0.241507	-1.37988	-0.383416	-0.470893	1.32598
-0.707768	1.04432	-0.959352	0.243672	-0.340121	0.93206	-0.644394	-0.405166	-0.956979	-1.12523	3.26937	-1.38942	-0.279301	3.01365	0.0749754	-0.336468	0.0717411	0.318604	0.597588	-0.260822	-0.701443	-0.445605	0.220491	1.13245	-0.83177	-0.706776	1.21429	0.722937	0.0584109	-0.528129	-1.13801	0.132801	-0.689509	0.809834	-0.529538	-0.444567	0.578217	-0.909716	-1.15642	0.738857	0.260902	0.523221	1.16519	-0.387219	0.30323	0.276086	-1.40848	-0.171049	-0.376255	1.13729
-1.25246	1.34774	-1.14705	0.328054	-0.549399	1.19834	-0.684214	-0.481678	-1.07727	-0.677619	2.42072	-1.45368	-0.689974	3.2793	-0.285492	0.0508829	0.0842464	0.281452	0.562869	0.44365	-0.718841	-0.555449	0.206768	0.883125	-0.655438	-0.981094	1.57216	0.636124	-0.158997	-0.0115155	-1.10951	0.351121	-1.00863	0.740229	-0.65276	-0.266151	0.113014	-0.79942	-0.963237	0.601648	0.524035	0.213434	1.19553	-0.228621	0.387874	0.183227	-1.16639	0.149869	-0.169263	0.897746
-1.47148	1.58709	-1.14306	0.411753	-0.589202	1.15841	-0.62451	-0.620755	-1.30618	-0.104995	1.43813	-1.53872	-0.939189	3.26044	-0.721807	0.266455	0.156433	0.151387	0.338834	1.13916	-0.568482	-0.464161	0.303213	0.731298	-0.484487	-1.15994	1.86131	0.304839	-0.328891	0.609663	-1.17398	0.470903	-1.0877	0.464266	-0.842097	-0.170365	-0.119352	-0.575098	-0.826455	0.288095	0.689201	-0.0776622	1.10843	0.0161492	0.402682	-0.0555827	-0.685449	0.330276	0.0521528	0.83392
-1.26488	1.55019	-0.924774	0.487537	-0.666802	0.784782	-0.424072	-0.806659	-1.52507	0.40036	0.572593	-1.64671	-0.930439	2.8778	-1.07285	0.231743	0.235009	0.00025945	0.227215	1.70594	-0.381128	-0.347173	0.460586	0.453137	-0.350717	-1.16188	1.99727	-0.204142	-0.601623	1.11671	-1.31989	0.494289	-0.913633	0.249521	-1.05292	-0.200494	-0.018011	-0.309096	-0.718691	-0.110081	0.574161	-0.360222	0.998801	0.198764	0.287698	-0.285923	-0.13629	0.32615	0.25455	0.911274
-0.606876	1.34743	-0.740133	0.419693	-0.829047	0.172881	-0.103683	-1.07947	-1.55283	0.70797	-0.128251	-1.78195	-0.831685	2.18128	-1.14067	-0.0143574	0.321634	-0.108395	0.23798	2.04832	-0.250862	-0.280075	0.506592	0.0117598	-0.178859	-1.10785	1.8936	-0.51608	-0.856489	1.42201	-1.3946	0.450921	-0.631634	0.262815	-1.10049	-0.34425	0.0942089	-0.133938	-0.59728	-0.535282	0.158599	-0.607612	0.952101	0.261914	0.0586689	-0.406313	0.397621	0.289983	0.4073	0.945223
0.202749	1.15497	-0.610398	0.233548	-0.979019	-0.396525	0.136064	-1.50492	-1.41018	0.830183	-0.532686	-1.90943	-0.785807	1.36943	-0.859031	-0.283388	0.414431	-0.133293	0.284721	2.10154	-0.195841	-0.32662	0.370931	-0.522858	-0.0689654	-1.00526	1.62313	-0.439275	-1.01112	1.55662	-1.34158	0.417567	-0.273044	0.356873	-0.957738	-0.502143	0.0830485	-0.0874019	-0.51616	-0.899836	-0.479359	-0.837681	0.7969	0.362715	-0.277015	-0.412994	0.725721	0.185258	0.411462	0.791033
0.835037	1.14334	-0.538366	-0.0834978	-1.08839	-0.664161	0.167982	-1.83976	-0.899563	0.753118	-0.613152	-1.89672	-0.704084	0.727724	-0.359535	-0.459466	0.478136	-0.0672614	0.230232	2.04346	-0.246105	-0.359517	0.118335	-0.814294	-0.0543181	-0.837952	1.22647	-0.332421	-1.09318	1.60399	-1.17434	0.348263	0.139062	0.32376	-0.630567	-0.631984	-0.0345783	-0.170742	-0.542781	-1.03281	-0.88309	-1.05135	0.555113	0.477645	-0.589293	-0.329048	0.785779	0.254907	0.357736	0.479193
1.1454	1.32223	-0.490901	-0.422547	-1.25847	-0.782223	-0.0645456	-1.64875	-0.295874	0.433266	-0.49895	-1.65244	-0.586927	0.471598	0.126123	-0.66359	0.499387	0.114099	-0.0875693	2.1162	-0.355402	-0.0706795	-0.143432	-0.502755	0.0842765	-0.663544	0.76324	-0.383611	-1.0945	1.50572	-0.987487	0.174107	0.603583	0.086871	-0.235861	-0.683664	-0.183727	-0.387558	-0.649302	-0.959724	-0.777114	-1.05851	0.244341	0.533821	-0.764821	-0.0179951	0.570176	0.436681	0.239189	0.128804
1.07201	1.48709	-0.457072	-0.749163	-1.47437	-0.823689	-0.47884	-1.09066	0.220661	-0.0800951	-0.305937	-1.30425	-0.399471	0.521483	0.390171	-0.901865	0.600616	0.346457	-0.530674	2.20431	-0.440179	0.365234	-0.40924	-0.0840374	0.43734	-0.536645	0.260915	-0.593291	-0.923787	1.30169	-0.913174	-0.0908104	1.00729	-0.252555	0.0151606	-0.703111	-0.282082	-0.713191	-0.73953	-0.811806	-0.713944	-0.876518	-0.178312	0.425748	-0.747237	0.495031	0.254371	0.743941	0.109847	-0.201678
0.664634	1.50971	-0.414429	-0.721801	-1.82177	-0.862532	-0.928617	-0.28438	0.599848	-0.588527	-0.125714	-0.993497	-0.159558	0.702648	0.38882	-1.07804	0.754542	0.464828	-0.786123	2.197	-0.379459	0.601322	-0.763881	0.133226	0.678465	-0.422937	-0.23233	-0.826668	-0.678463	1.05183	-1.00845	-0.387578	1.23665	-0.407656	0.119332	-0.746522	-0.131313	-1.08062	-0.895017	-0.721191	-0.709996	-0.606594	-0.456478	0.178964	-0.599821	0.94374	0.227667	1.22479	0.151087	-0.586082
0.0624011	1.33395	-0.422409	-0.520866	-2.07214	-0.973426	-1.27787	0.563217	0.831849	-0.795127	-0.0544466	-0.832355	0.0575332	0.829233	0.119932	-1.14961	0.838184	0.403699	-0.819716	1.99298	-0.0103445	0.593946	-1.20114	0.305702	0.708208	-0.415738	-0.519189	-0.919293	-0.453959	0.781947	-1.23847	-0.622143	1.30503	-0.261095	0.117779	-0.741144	-0.0151909	-1.3259	-0.914186	-0.792547	-0.759491	-0.290451	-0.542722	-0.0780695	-0.432986	1.16685	0.419538	1.65277	0.157779	-0.705799
-0.584431	0.946764	-0.489759	-0.493848	-1.98387	-1.13369	-1.48365	1.18568	0.75529	-0.484953	-0.120064	-0.843247	0.149238	0.785375	-0.363173	-1.08372	0.807488	0.155654	-0.649908	1.59646	0.48158	0.360503	-1.60907	0.395958	0.555003	-0.458401	-0.521724	-0.721975	-0.229997	0.594612	-1.48371	-0.835314	1.31103	-0.0110046	0.0066759	-0.468052	-0.0988956	-1.38885	-0.851429	-0.878877	-0.745043	0.0372992	-0.718434	-0.116672	-0.328725	1.0997	0.504713	2.00796	-0.000708353	-0.537877
-0.891695	0.344866	-0.630208	-0.558992	-1.83898	-1.27147	-1.48289	1.37915	0.462865	0.0719409	-0.288971	-0.989588	0.0171318	0.559192	-0.783622	-0.964655	0.626174	-0.191763	-0.451237	0.964954	0.82057	0.0158515	-1.68392	0.390481	0.443859	-0.451293	-0.287393	-0.388032	-0.172575	0.510365	-1.63294	-1.10722	1.28076	0.125903	-0.220246	-0.128598	-0.332584	-1.25198	-0.905239	-0.873136	-0.669005	0.489577	-1.00543	0.0277776	-0.207116	0.732764	0.441188	2.20679	-0.250806	-0.397596
-0.960091	-0.388248	-0.8314	-0.585248	-1.64446	-1.30017	-1.29817	1.09282	0.162306	0.578306	-0.517886	-1.15244	-0.360591	0.279698	-0.810995	-0.828102	0.442812	-0.479088	-0.333191	0.184953	0.866943	-0.376884	-1.39809	0.367054	0.524879	-0.444002	0.0652602	-0.190825	-0.288594	0.415787	-1.68708	-1.18784	1.17273	0.0465482	-0.569616	0.0565342	-0.633499	-0.977968	-0.995572	-0.852409	-0.59	0.875301	-1.39294	0.148642	0.0139488	0.196176	0.158273	2.24247	-0.500721	-0.246337
-0.847234	-1.11141	-1.03283	-0.54043	-1.44909	-1.18025	-1.11639	0.468603	0.0196593	0.894202	-0.731011	-1.16415	-0.909795	0.455522	-0.664029	-0.727201	0.282001	-0.711644	-0.314504	-0.532255	0.590712	-0.711538	-0.784142	0.34436	0.594898	-0.357513	0.466796	0.0294164	-0.423826	0.483935	-1.53041	-1.01903	1.03037	-0.232618	-0.859612	0.060668	-0.891254	-0.775694	-1.05134	-0.784114	-0.502749	1.16379	-1.66496	0.115758	0.21557	-0.327456	0.249467	2.07238	-0.716305	-0.0151635
Tone 4
0	1	2	3	4	5	6	7	8	9	10	11	12	13	14	15	16	17	18	19	20	21	22	23	24	25	26	27	28	29	30	31	32	33	34	35	36	37	38	39	40	41	42	43	44	45	46	47	48	49
0.741413	0.260261	-0.655782	-0.118524	0.894159	0.2489	-0.500532	-0.354733	0.771385	0.495951	-0.128413	-1.48266	0.0113851	-1.22196	0.782159	0.759416	-1.10522	-0.559583	-0.0429398	0.172295	-0.656562	0.529291	-0.964345	-0.0356643	1.79742	-0.387169	-0.425792	-0.265726	0.901597	0.269443	3.57578	0.977392	-1.24407	1.31993	-0.629574	-0.0784093	1.94683	0.688289	-0.799847	0.970296	-0.722939	-0.473853	0.715876	0.150838	0.924291	-0.813097	-0.826817	0.946077	2.39207	-0.430795
0.382779	0.172574	-0.76473	0.145178	0.916175	0.653292	-0.750551	-0.797498	0.45541	0.294638	-0.1858	-1.41192	0.392947	-1.12819	0.847428	1.14824	-1.34421	-0.466152	-0.132897	-0.455187	-1.23581	1.09688	-0.980887	0.0596687	2.1608	-0.179641	-0.0602614	-0.513318	0.35169	0.262508	3.41809	1.22363	-1.10488	1.965	-0.624729	-0.389895	2.08328	0.686414	-0.938519	1.23618	-0.408177	-0.099225	1.27434	-0.0256919	1.33174	-1.01347	-0.948458	1.29611	1.94641	-0.126674
0.220411	-0.0725183	-0.892718	0.424309	0.858798	0.950516	-0.823383	-1.13474	0.145566	0.118693	-0.245978	-1.18374	0.847036	-0.953275	0.857707	1.45451	-1.52097	-0.366697	-0.317786	-1.02086	-1.42303	1.87877	-0.969492	0.206121	2.38622	0.111979	0.429498	-0.716207	0.0035903	0.20994	2.90372	1.66273	-0.934844	2.55216	-0.657461	-0.550566	2.11571	0.648227	-0.949632	1.35667	-0.207512	0.144356	1.65691	-0.0481257	1.56614	-1.1532	-1.03517	1.4067	1.43711	0.221964
0.0423047	-0.471492	-0.964434	0.542765	0.656507	1.08901	-0.693841	-1.39972	-0.205631	0.118389	-0.33975	-0.935725	1.19642	-0.833228	0.987337	1.47047	-1.5553	-0.284828	-0.558694	-1.42508	-1.43247	2.57027	-0.939996	0.41381	2.36212	0.383718	0.884077	-0.732421	-0.0892192	0.155894	2.01816	1.71476	-0.820082	2.96128	-0.475374	-0.698851	1.84869	0.497037	-0.635326	1.31927	-0.24403	0.150211	1.79956	0.118565	1.52882	-1.1554	-1.04393	1.23739	1.03598	0.515153
0.431568	-0.935921	-0.96782	0.477365	0.409234	1.19421	-0.533229	-1.42693	-0.578072	0.263545	-0.489008	-0.767243	1.37009	-0.819074	1.32012	1.13973	-1.39662	-0.345368	-0.795676	-1.44062	-1.33296	3.07314	-0.924672	0.467537	2.00212	0.520307	1.11609	-0.486923	0.0515705	0.23385	1.14576	1.43011	-0.863096	3.03209	-0.233625	-0.875665	1.46759	0.315364	-0.293749	1.2095	-0.536953	-0.0992429	1.63579	0.437724	1.27689	-1.04118	-0.975406	0.998714	1.0343	0.597291
1.31165	-1.1438	-0.940013	0.454004	0.185881	1.27571	-0.4104	-1.24795	-0.945811	0.457979	-0.660675	-0.704083	1.27116	-0.838551	1.74785	0.690694	-1.10647	-0.56456	-0.959722	-1.04702	-1.28812	3.29691	-0.888942	0.623719	1.35525	0.60297	1.03292	-0.106959	0.295431	0.499818	0.402486	0.905803	-1.07574	3.20665	-0.0672874	-0.959862	1.0415	0.471936	-0.155816	1.00355	-0.931531	-0.473771	1.3469	0.746707	0.897458	-0.751683	-0.852146	0.670289	1.06074	0.369764
2.04341	-0.838963	-0.911701	0.563355	0.0555368	1.41641	-0.311373	-0.987718	-1.34427	0.589801	-0.696399	-0.646137	0.880738	-0.857378	1.88218	0.433871	-0.810811	-0.815497	-1.12273	-0.352841	-1.39366	3.22934	-0.827445	0.858617	0.754012	0.738017	0.708336	0.271436	0.48203	0.777106	-0.323494	0.316045	-1.34671	3.70662	0.000534594	-1.00048	0.674104	0.8956	-0.203192	0.633093	-1.10451	-0.84431	0.991909	0.963893	0.361734	-0.415815	-0.687967	0.378792	0.909143	0.0751726
2.30382	-0.388712	-0.726321	0.578511	-0.162164	1.50885	-0.319067	-0.668717	-1.65303	0.563551	-0.587304	-0.682642	0.32675	-0.893526	1.90703	0.158615	-0.612301	-0.873259	-1.15993	0.507984	-1.61084	2.95096	-0.670894	1.19601	0.472319	0.866473	0.281931	0.48093	0.568396	1.01305	-0.637296	-0.225231	-1.48372	4.04067	0.0308061	-1.08627	0.280979	1.24986	-0.433156	0.153282	-1.02125	-1.11441	0.756269	1.0706	-0.180322	-0.14888	-0.544243	0.31236	0.694554	-0.0190946
2.04839	0.00477839	-0.600669	0.422197	-0.561365	1.36206	-0.438687	-0.312742	-1.74031	0.692252	-0.420921	-0.740266	-0.0943511	-0.869681	2.26943	-0.116805	-0.551552	-0.673346	-1.04952	1.26905	-1.83456	2.47698	-0.302567	1.43961	0.342839	0.786215	-0.131736	0.473125	0.670606	1.16029	-0.713458	-0.580899	-1.52063	4.1164	0.193663	-1.13051	-0.0204522	1.39701	-0.801461	-0.310547	-0.845021	-1.16198	0.646124	1.10578	-0.661559	0.0603926	-0.373009	0.175912	0.37644	-0.0948846
1.46393	0.305528	-0.527147	0.193513	-0.659014	0.897854	-0.606081	0.0509171	-1.79708	0.74702	-0.230891	-0.902311	-0.139759	-0.80814	2.56067	-0.17931	-0.587368	-0.163563	-0.758982	1.78347	-1.92964	1.98566	0.195565	1.35955	0.269193	0.773236	-0.476827	0.336191	0.76728	1.02338	-0.670184	-0.693853	-1.46411	3.88767	0.35005	-0.90587	-0.165958	1.23766	-1.19466	-0.665942	-0.639773	-1.03473	0.345604	1.11417	-1.01607	0.226573	-0.153759	-0.0138192	0.0268328	-0.103382
0.898319	0.546746	-0.570974	0.010627	-0.497743	0.255221	-0.758578	0.288657	-1.84498	0.749942	0.0424044	-0.759345	-0.0356477	-0.74911	2.55995	0.0429087	-0.618967	0.380919	-0.355442	1.98086	-1.84271	1.55833	0.633765	1.06162	0.340166	0.874498	-0.758446	0.250522	0.88624	0.714268	-0.48695	-0.596892	-1.21526	3.50175	0.378663	-0.508236	-0.173421	0.786614	-1.41674	-0.814974	-0.56204	-0.912606	-0.0279503	1.09383	-1.15719	0.300366	0.0782856	-0.187398	-0.369784	-0.0491174
0.536126	0.721486	-0.788111	-0.231838	-0.355943	-0.342798	-0.825304	0.33183	-1.95295	0.739597	0.589565	-0.486962	0.364322	-0.71242	2.3219	0.227665	-0.626275	0.787978	0.0406833	1.91684	-1.65751	1.12993	0.903129	0.814456	0.423061	0.875215	-0.956539	0.214907	0.885809	0.407608	-0.049016	-0.305208	-0.759196	3.28131	0.247909	-0.225931	-0.228046	0.156917	-1.39975	-0.880545	-0.573294	-0.921188	-0.387236	0.978122	-1.16548	0.261218	0.197056	-0.310398	-0.713437	-0.0210857
0.375578	0.83531	-1.01386	-0.428541	-0.127415	-0.690118	-0.771606	0.216795	-2.0695	0.72017	1.21362	-0.306677	0.779979	-0.655135	1.93917	0.370627	-0.767457	0.952494	0.350681	1.60738	-1.42425	0.744056	0.945365	0.834776	0.395146	0.838985	-0.892678	0.164553	0.680284	0.200076	0.763283	0.0151253	-0.256986	3.38201	-0.0678958	-0.121467	-0.230228	-0.43591	-1.21904	-0.934834	-0.588745	-1.04867	-0.618027	0.701961	-1.12531	0.214502	0.170226	-0.479523	-0.850762	-0.123331
0.386712	0.893302	-1.13854	-0.579644	0.0883571	-0.801885	-0.713417	0.0501723	-2.15773	0.803968	1.68453	-0.157746	0.970391	-0.553268	1.55941	0.595466	-1.02462	0.850309	0.550752	1.11298	-1.23085	0.427486	0.800754	1.24189	0.471197	0.850939	-0.68661	0.0551811	0.462721	0.0960741	1.64674	0.108988	0.115163	3.78332	-0.387498	-0.22976	-0.00796623	-0.684545	-1.03115	-0.970062	-0.561507	-1.1602	-0.795625	0.306341	-1.0093	0.145963	0.0285114	-0.751854	-0.956547	-0.359705
0.482983	0.803333	-1.02525	-0.713805	0.205627	-0.845391	-0.744615	-0.0867946	-2.18659	0.802001	1.78942	-0.0927934	0.907839	-0.443532	1.37915	0.889024	-1.26261	0.590175	0.846151	0.524819	-1.10995	0.257333	0.568335	1.85656	0.539751	0.929073	-0.380569	-0.171269	0.491513	0.179942	2.29312	-0.026521	0.250564	4.09108	-0.577296	-0.481565	0.34796	-0.632638	-0.838824	-0.997164	-0.567295	-1.19855	-0.897564	-0.105046	-0.765063	-0.00345414	-0.108017	-1.03111	-1.09769	-0.565997
0.532588	0.562295	-0.771546	-0.94387	0.408835	-0.836267	-0.855333	-0.114763	-2.14913	0.784574	1.57184	-0.173526	0.583717	-0.348678	1.18258	1.07701	-1.40313	0.221737	1.10624	0.126407	-1.08927	0.255822	0.320309	2.30283	0.579173	0.971866	-0.186459	-0.474638	0.696831	0.323956	2.53136	-0.353203	0.127377	3.87191	-0.638085	-0.738469	1.03185	-0.384744	-0.576494	-1.00658	-0.66217	-1.21104	-0.890892	-0.410331	-0.535745	-0.267191	-0.21568	-1.16025	-1.20678	-0.710972
0.655034	0.253251	-0.537075	-1.22949	0.695482	-0.838475	-1.00119	-0.029857	-2.06141	0.698958	1.03844	-0.378595	0.122192	-0.332258	0.822021	1.09105	-1.50234	-0.162191	1.1989	-0.193131	-1.02837	0.31295	0.0688531	2.36103	0.489924	0.953238	-0.227017	-0.691718	0.961379	0.359922	2.30917	-0.6739	-0.196035	3.3653	-0.692508	-0.910369	1.59849	-0.0542257	-0.369836	-0.879327	-0.855063	-1.19806	-0.756194	-0.385422	-0.364032	-0.528767	-0.302911	-1.12464	-1.22962	-0.841939
0.982588	-0.131601	-0.312013	-1.48244	0.737665	-0.912454	-1.10164	0.0587638	-1.97448	0.558093	0.761469	-0.644174	-0.128583	-0.396489	0.373195	0.904398	-1.56489	-0.386686	1.01701	-0.57658	-0.797831	0.3149	-0.1824	2.00065	0.233501	0.768459	-0.441192	-0.716889	1.05689	0.223569	1.76292	-0.946104	-0.585234	2.82083	-0.704231	-1.00937	1.82684	0.16836	-0.284998	-0.603476	-1.0223	-1.19143	-0.579821	-0.155128	-0.380635	-0.769428	-0.441902	-1.00125	-1.15689	-0.935116
1.57642	-0.568931	-0.153256	-1.6519	0.576348	-0.932806	-1.04874	0.0264117	-1.93173	0.286395	0.916286	-0.850555	-0.0373461	-0.455816	-0.0398766	0.626978	-1.5871	-0.457625	0.717968	-0.942759	-0.423861	0.317095	-0.385378	1.36908	-0.165099	0.369651	-0.696345	-0.539151	0.914043	-0.0276733	1.089	-1.12749	-0.936389	2.10916	-0.559583	-1.09191	1.83313	0.219934	-0.306891	-0.352535	-0.998561	-1.23186	-0.453274	0.0451338	-0.578504	-1.02781	-0.587069	-0.862479	-1.01816	-0.812864
2.01209	-0.923594	-0.155584	-1.69279	0.343007	-0.830442	-0.905237	-0.0261089	-1.91411	-0.137333	1.01704	-1.04554	0.206581	-0.437875	-0.342521	0.419336	-1.58494	-0.469984	0.460064	-1.19944	-0.0615158	0.42511	-0.514767	0.82503	-0.306305	-0.150208	-0.862547	-0.1513	0.488279	-0.246088	0.576444	-1.04875	-1.15642	1.24843	-0.22639	-1.14922	1.66277	0.0920832	-0.433444	-0.233968	-0.875782	-1.26799	-0.295265	0.268347	-0.742823	-1.17175	-0.729294	-0.723636	-0.81827	-0.387361
2.26218	-1.03598	-0.328329	-1.55021	0.279015	-0.569583	-0.788084	0.0383965	-1.86154	-0.620488	0.998306	-1.11441	0.50542	-0.3471	-0.578286	0.410385	-1.5629	-0.452035	0.17707	-1.15249	0.111572	0.524105	-0.605566	0.668901	-0.288321	-0.623187	-0.947517	0.266114	-0.0794978	-0.423404	0.133721	-0.710478	-1.29133	0.612418	0.0330402	-1.12399	1.55111	-0.103103	-0.62569	-0.263733	-0.738213	-1.25278	-0.0728668	0.379117	-0.845349	-0.997541	-0.727949	-0.539808	-0.513606	0.113492
2.30499	-1.07165	-0.60474	-1.22122	0.24608	-0.284113	-0.77463	0.137552	-1.7434	-1.11495	0.762438	-1.09421	0.777796	-0.2533	-0.765208	0.455063	-1.54095	-0.480104	-0.0845421	-0.841972	0.04346	0.562229	-0.627857	0.770259	-0.18281	-0.731908	-0.964092	0.562018	-0.665316	-0.58173	0.0308907	-0.112201	-1.25632	0.480879	0.0578124	-0.980958	1.55879	-0.29129	-0.739021	-0.399308	-0.519974	-1.16474	-0.00490014	0.314683	-0.885384	-0.749564	-0.478009	-0.452771	-0.198403	0.593067
2.26478	-0.937246	-0.712119	-0.768289	0.247782	-0.152341	-0.882676	0.161053	-1.56021	-1.25003	0.388259	-1.10348	1.01874	-0.153614	-0.90466	0.331808	-1.52722	-0.383389	-0.286315	-0.406021	-0.185425	0.521743	-0.637772	0.949403	0.0446773	-0.409608	-0.72187	0.878049	-0.885581	-0.636678	0.312296	0.364977	-1.1763	0.656459	-0.182858	-0.811354	1.5341	-0.470928	-0.594318	-0.550756	-0.249757	-0.969503	0.0698433	0.138218	-0.847973	-0.561829	-0.210916	-0.390983	-0.0326993	0.946735
2.42229	-0.689774	-0.562455	-0.356636	0.451149	-0.255115	-1.03275	0.0655622	-1.38729	-1.0524	-0.0787805	-1.11946	1.05873	-0.0226212	-0.860286	0.0444445	-1.47165	-0.153376	-0.371344	0.0651162	-0.431598	0.454371	-0.426359	1.04056	0.185664	0.002953	-0.386053	1.20845	-0.865569	-0.518559	0.614139	0.681647	-1.21269	0.953536	-0.592667	-0.72116	1.49191	-0.697355	-0.223947	-0.655371	-0.00669427	-0.820986	0.297733	-0.0178756	-0.748613	-0.434962	-0.0508635	-0.326926	0.0047882	1.14027
2.52436	-0.476577	-0.391313	-0.0832727	0.636663	-0.516453	-1.12191	-0.151601	-1.19748	-0.768039	-0.505856	-1.10357	0.84264	0.0997589	-0.611065	-0.324303	-1.33887	0.0159143	-0.428601	0.579895	-0.509441	0.38329	-0.16236	0.88588	0.274803	0.344964	-0.20841	1.3857	-0.658539	-0.288418	0.808876	0.856184	-1.27774	1.31129	-1.07643	-0.720539	1.27009	-0.955895	0.2607	-0.680952	0.107083	-0.77158	0.509719	-0.132378	-0.353743	-0.320259	-0.00956489	-0.352139	-0.0526174	1.0587
2.34521	-0.340845	-0.213439	-0.0314311	0.581957	-0.929372	-1.10764	-0.487989	-1.10859	-0.43861	-0.698328	-1.03093	0.502117	0.0966927	-0.231262	-0.739896	-1.11865	0.117184	-0.495367	1.05052	-0.381049	0.270716	-0.0439255	0.599577	0.374037	0.510117	-0.203917	1.31502	-0.3388	-0.101245	0.742281	1.02136	-1.40456	1.51702	-1.2617	-0.77323	1.09437	-1.26531	0.69299	-0.642444	0.219299	-0.785757	0.727103	-0.291934	0.275142	-0.229749	-0.124486	-0.453971	-0.209406	0.773879
1.89175	-0.264541	-0.122451	-0.107843	0.423607	-1.29243	-1.06719	-0.926621	-1.08746	-0.186834	-0.683006	-0.898018	0.234335	-0.0565931	0.101971	-0.901906	-0.764745	0.0457498	-0.399706	1.30341	-0.24691	0.15517	-0.115018	0.228601	0.410138	0.52337	-0.397459	1.12901	0.0178925	0.144872	0.441045	0.897903	-1.47736	1.44791	-1.11621	-0.779439	1.13192	-1.10105	0.915582	-0.578544	0.336891	-0.792984	0.887441	-0.458072	0.762582	-0.219464	-0.390179	-0.567597	-0.149409	0.419569
1.20409	-0.209014	-0.207826	-0.167171	0.221058	-1.43361	-0.945207	-1.28752	-1.24207	-0.132256	-0.740007	-0.647567	0.112263	-0.313146	0.265603	-0.99875	-0.265392	-0.230447	-0.226453	1.26344	-0.251211	-0.0010874	-0.316252	-0.0560917	0.180139	0.397594	-0.622743	1.11739	0.36821	0.507856	0.0696741	0.488692	-1.46857	1.18092	-0.977337	-0.655911	1.17268	-0.618823	0.902268	-0.628229	0.385873	-0.850349	0.896665	-0.543451	0.957106	-0.269662	-0.749725	-0.618889	0.0398219	0.386313
0.466244	-0.19726	-0.432923	-0.301757	-0.108135	-1.43957	-0.761059	-1.33624	-1.36893	-0.159263	-0.714171	-0.302728	0.0102625	-0.582853	0.235687	-1.12069	0.295123	-0.628109	-0.125823	0.929882	-0.395132	-0.259695	-0.493328	-0.0778282	-0.0245462	0.229573	-0.700929	1.41217	0.67481	0.765735	-0.208659	-0.0854123	-1.3679	0.837085	-0.933998	-0.510634	1.09008	-0.255692	0.721963	-0.714081	0.356147	-1.00733	0.724022	-0.482833	0.892348	-0.331233	-1.0328	-0.558839	0.109891	0.612858
-0.18018	-0.294991	-0.718055	-0.452632	-0.326746	-1.3846	-0.688268	-1.17559	-1.37524	-0.0132572	-0.495267	0.0243291	-0.183382	-0.850402	0.118687	-1.2427	0.771593	-0.910686	-0.156339	0.468346	-0.598137	-0.59737	-0.745596	-0.149363	-0.142921	0.140677	-0.756065	1.83038	0.78674	0.799258	-0.375156	-0.571093	-1.21498	0.478619	-1.05228	-0.370707	0.855699	-0.0262508	0.466494	-0.716214	0.3021	-1.17325	0.515806	-0.382659	0.669056	-0.380058	-1.19099	-0.482071	0.134741	0.683219
-0.53495	-0.549205	-0.999503	-0.511428	-0.0805617	-1.19415	-0.725602	-1.05413	-1.26294	0.131154	-0.209994	0.216961	-0.414384	-1.04235	-0.0597052	-1.11591	1.04232	-0.988679	-0.366454	0.0290341	-0.793636	-0.845325	-0.944627	-0.320557	-0.274678	-0.0552039	-0.794365	2.21474	0.839153	0.566924	-0.448902	-0.857708	-1.0318	0.142802	-1.30003	-0.247322	0.637566	-0.0141899	0.169513	-0.617415	0.213754	-1.34231	0.386602	-0.352717	0.263412	-0.401445	-1.17162	-0.476137	0.174182	0.610689
-0.50047	-0.923098	-1.15844	-0.617807	0.293685	-0.839562	-0.867559	-1.11001	-1.0022	0.0620612	-0.105493	0.221594	-0.58083	-1.13584	-0.32194	-0.632839	1.06169	-1.02516	-0.66775	-0.471418	-0.938065	-0.928811	-0.841152	-0.550873	-0.349534	-0.356562	-0.827242	2.62735	0.811599	0.108739	-0.64491	-1.04735	-0.94163	-0.121279	-1.42548	-0.23909	0.567277	-0.181195	-0.176951	-0.476164	0.18528	-1.35882	0.360479	-0.416018	-0.191199	-0.432728	-0.997099	-0.608663	0.189825	0.501927
-0.300569	-1.32311	-1.12616	-0.474143	0.624015	-0.274357	-0.960552	-1.234	-0.665453	-0.170388	-0.0753513	0.138491	-0.602839	-0.988775	-0.396498	-0.130598	0.910769	-1.06003	-0.979058	-0.862542	-1.06673	-0.609506	-0.277032	-0.771355	-0.490587	-0.592511	-0.901057	3.13164	0.630447	-0.33303	-1.01951	-1.23598	-0.979704	-0.314877	-1.2948	-0.221122	0.493992	-0.381939	-0.521151	-0.375392	0.254564	-1.169	0.314665	-0.512989	-0.345217	-0.495773	-0.713342	-0.837769	0.0599901	0.245973
-0.0572234	-1.61816	-0.917797	-0.0632403	0.852919	0.216588	-0.949926	-1.36961	-0.361868	-0.501091	-0.0983995	-0.0275386	-0.406823	-0.750758	-0.216391	0.229835	0.672278	-1.06033	-1.20876	-1.09082	-1.10372	-0.0209124	0.42215	-0.858039	-0.499662	-0.701383	-1.03615	3.40613	0.346746	-0.68925	-1.34147	-1.3811	-1.19851	-0.376719	-1.08502	-0.125297	0.400075	-0.553746	-0.623982	-0.364392	0.341762	-0.9318	0.121757	-0.628983	-0.272421	-0.560844	-0.524884	-1.04572	-0.186903	-0.17707
0.118988	-1.74889	-0.731983	0.30469	1.00397	0.488133	-0.946242	-1.46097	-0.152022	-0.683091	-0.152932	-0.262309	-0.233266	-0.584098	-0.120023	0.365965	0.331436	-1.01898	-1.26025	-1.33898	-0.777546	0.492918	0.927526	-0.767887	-0.629906	-0.760278	-1.16409	3.25513	-0.0389884	-1.01767	-1.56227	-1.40691	-1.51009	-0.244881	-0.759388	0.0221946	0.160187	-0.683676	-0.530058	-0.414234	0.38931	-0.564014	0.0137492	-0.673878	-0.156551	-0.624346	-0.431648	-1.07444	-0.448758	-0.571317
0.184471	-1.65557	-0.647623	0.521551	1.05984	0.567237	-1.04527	-1.50463	0.0714012	-0.763822	-0.221943	-0.55697	-0.0543476	-0.430601	-0.163851	0.333538	-0.0904632	-0.957531	-1.21528	-1.52123	-0.322305	0.773209	1.02101	-0.714313	-0.662218	-0.889696	-1.22307	2.79294	-0.361499	-1.14875	-1.62344	-1.31285	-1.79098	0.134418	-0.44713	0.125562	-0.145736	-0.789454	-0.388751	-0.358153	0.427025	-0.035831	0.191052	-0.730887	-0.0601778	-0.664608	-0.307825	-0.826404	-0.611651	-0.578637
0.368377	-1.36594	-0.667845	0.647844	0.993058	0.514867	-1.28545	-1.53303	0.400895	-0.805721	-0.293549	-0.842097	0.200364	-0.204776	-0.12561	0.309143	-0.430338	-0.821265	-1.17016	-1.63052	-0.0253118	0.69255	0.697055	-0.747202	-0.607705	-1.08026	-1.20528	2.30827	-0.166794	-1.10201	-1.55642	-1.15417	-1.50229	0.477491	-0.211505	0.130802	-0.432557	-0.908109	-0.258805	-0.101405	0.452003	0.553543	0.58906	-0.907976	-0.0136271	-0.67149	-0.202831	-0.341277	-0.644268	-0.276529
0.810365	-1.11112	-0.561537	0.755707	0.911993	0.357622	-1.59697	-1.49471	0.669224	-0.579784	-0.259646	-1.01252	0.625714	0.0176606	0.162493	0.269055	-0.523953	-0.596328	-1.04285	-1.54384	0.0516903	0.29847	0.207963	-0.779862	-0.432774	-1.25527	-1.04378	1.82674	0.340324	-0.844796	-1.48286	-1.05814	-0.825618	0.634854	-0.107207	-0.0313551	-0.611396	-1.04261	-0.105549	0.197687	0.614996	0.937948	0.94826	-1.09006	-0.0620503	-0.708032	-0.142398	0.281951	-0.535639	0.11999
1.23248	-0.958641	-0.284705	0.839484	1.00838	0.112021	-1.8547	-1.34409	0.827473	-0.39061	0.00339839	-1.11638	1.03606	0.118556	0.579027	0.183745	-0.614009	-0.372143	-0.952006	-1.31068	0.0109018	-0.234242	-0.10686	-0.848745	-0.0516999	-1.31216	-0.765252	1.32417	0.8569	-0.371481	-1.3638	-1.09136	-0.0807462	0.610593	-0.131963	-0.338299	-0.823594	-0.967721	0.0284675	0.585443	0.909536	1.01552	1.03029	-1.17818	-0.217935	-0.617374	-0.214522	0.930827	-0.239067	0.365718
1.42327	-0.874818	-0.0227667	0.795471	1.10273	-0.161554	-1.92883	-1.0041	0.738533	-0.370585	0.327055	-1.08943	1.38862	0.123565	1.05489	0.146376	-0.648566	-0.23982	-0.96621	-1.07815	-0.0235531	-0.706836	-0.279666	-0.984441	0.301602	-1.28655	-0.462341	0.909703	1.23194	0.203698	-1.21386	-1.20821	0.641016	0.411614	-0.279719	-0.655785	-1.02936	-0.761593	0.0627319	1.10469	1.454	0.825439	0.761554	-1.01478	-0.453326	-0.36808	-0.429252	1.41135	0.179149	0.325368
1.42192	-0.827576	0.180668	0.71803	0.932231	-0.389617	-1.84114	-0.48545	0.637905	-0.443826	0.570146	-0.917562	1.56382	0.0202332	1.39408	0.120792	-0.561144	-0.192156	-1.07454	-0.891848	-0.109893	-1.05196	-0.324618	-1.09363	0.659724	-1.16926	-0.22158	0.584262	1.49062	0.696235	-1.02361	-1.35683	1.23469	0.0985734	-0.416171	-0.893694	-1.05874	-0.638615	0.043314	1.73534	2.37254	0.895048	0.23341	-0.678084	-0.816618	-0.109215	-0.498239	1.57579	0.647885	0.0521756
1.31471	-0.818406	0.281097	0.558783	0.484084	-0.599853	-1.71845	0.0331374	0.576458	-0.579811	0.658067	-0.589959	1.43061	-0.164177	1.52091	0.171283	-0.396618	-0.14107	-1.22105	-0.796176	-0.244897	-1.15708	-0.198337	-1.11045	1.0201	-1.00782	-0.101056	0.196303	1.75577	1.00495	-0.835509	-1.48476	1.70044	-0.220508	-0.352476	-1.06653	-1.10276	-0.608888	0.000382505	2.3049	3.21636	1.48005	-0.278987	-0.301286	-1.22183	0.0947136	-0.405836	1.44822	1.16346	-0.347995
1.10514	-0.866268	0.317988	0.414172	-0.158503	-0.791861	-1.65667	0.421971	0.672401	-0.7641	0.621725	-0.208446	0.994199	-0.367037	1.34122	0.192326	-0.115838	-0.130574	-1.36986	-0.77586	-0.359599	-0.955889	0.04679	-1.11499	1.31533	-0.730991	-0.18123	0.00506586	2.11862	1.11015	-0.714164	-1.50167	2.11821	-0.439628	5.66876e-05	-1.1786	-1.16172	-0.624832	-0.0457598	3.12577	3.70597	2.08082	-0.567518	0.012452	-1.49466	0.286903	-0.339604	1.34261	1.59211	-0.716799
0.681882	-0.961945	0.338626	0.485872	-0.816669	-0.890425	-1.65217	0.5144	0.68896	-0.977089	0.580252	0.182622	0.478712	-0.520427	0.881632	0.130528	0.232144	-0.299005	-1.42039	-0.834368	-0.408634	-0.584679	0.214155	-1.05518	1.47883	-0.435267	-0.435701	-0.0572332	2.42771	1.0331	-0.597109	-1.39746	2.49633	-0.527921	0.528159	-1.25232	-1.17613	-0.693922	-0.0977572	3.9097	3.73913	2.5304	-0.774116	0.231429	-1.56675	0.854	-0.146612	1.36401	1.85567	-0.962922
0.0757498	-0.971477	0.410744	0.570888	-1.37917	-0.558238	-1.71193	0.235867	0.388815	-0.893282	0.637691	0.483541	0.048736	-0.681778	0.268737	0.00553521	0.523022	-0.664276	-1.36297	-0.883493	-0.467932	-0.116873	0.243416	-0.947382	1.58799	-0.247383	-0.610845	-0.105476	2.56108	0.751041	-0.323637	-1.28638	2.73555	-0.377636	1.15125	-1.24806	-1.06009	-0.881181	-0.126457	4.08811	3.35677	2.93004	-0.834089	0.361975	-1.51133	1.74583	-0.0299078	1.60589	2.10282	-1.06928
-0.627174	-0.881583	0.711473	0.612674	-1.75113	0.162746	-1.70798	-0.306612	-0.0479966	-0.617008	0.788079	0.661854	0.00598068	-0.777671	-0.138304	-0.0142645	0.706895	-0.993371	-1.14513	-0.71388	-0.504943	0.324103	0.373334	-0.805953	1.68138	-0.191404	-0.538866	-0.15047	2.41466	0.263215	0.0171739	-1.20244	2.6175	-0.045904	1.79549	-1.18405	-0.930168	-1.06042	-0.0235777	3.81719	2.95597	3.22408	-0.703065	0.550833	-1.37369	2.56614	0.0427953	1.92513	2.33235	-1.04175
-1.10328	-0.845022	1.18277	0.786803	-1.92222	1.02955	-1.63972	-0.89163	-0.0375585	-0.114509	1.06753	0.68049	0.483673	-0.608476	-0.260655	0.0543066	0.786397	-1.19765	-0.736398	-0.261217	-0.579872	0.5648	0.521819	-0.686497	1.72983	-0.197531	-0.414095	-0.110786	1.99914	-0.337578	0.326141	-1.10364	2.32718	0.544877	2.1939	-1.1692	-0.770718	-1.00508	0.372964	3.43964	2.89046	3.34403	-0.403528	0.783713	-1.15163	3.03708	0.149559	2.02229	2.33655	-0.844193
-1.26988	-0.837084	1.48832	1.00149	-1.81418	1.88113	-1.58421	-1.11442	0.0183799	0.688622	1.76808	0.584618	1.23458	-0.206127	-0.383523	0.0894877	0.730474	-1.36097	-0.290746	0.25929	-0.640536	0.485698	0.608096	-0.622604	1.64948	-0.140919	-0.329579	-0.0194073	1.35366	-0.867178	0.661926	-1.00622	2.15961	1.11106	2.29295	-1.24732	-0.528875	-0.714444	0.959929	3.0441	3.00768	3.40099	-0.0239325	0.984288	-0.854137	3.01242	0.368181	2.06385	2.20871	-0.536457
-1.3443	-0.757166	1.61425	1.12424	-1.40363	2.46857	-1.50336	-1.05027	-0.163826	1.58082	2.63874	0.546857	2.11163	0.332375	-0.426005	0.169851	0.647125	-1.41313	0.0591134	0.751785	-0.59569	0.13174	0.878664	-0.625976	1.52437	-0.0849306	-0.256875	-0.00979263	0.954873	-1.18312	1.21277	-0.818469	1.96018	1.48164	2.32473	-1.30416	-0.139527	-0.418967	1.63505	2.6246	3.0487	3.50253	0.330695	1.19237	-0.464239	2.67776	0.644974	2.37496	1.94457	-0.20418
-1.16005	-0.698701	1.60154	1.01341	-0.912624	2.693	-1.39232	-1.01568	-0.466218	2.40376	3.29368	0.936347	3.07592	1.05744	-0.3662	0.292194	0.728029	-1.35894	0.243218	1.11631	-0.45774	-0.172925	1.18185	-0.542627	1.48529	-0.172775	-0.131386	-0.0781992	0.789562	-1.30386	2.08616	-0.369182	1.80109	1.62443	2.3768	-1.21465	0.32577	-0.194353	2.25619	2.37547	2.82286	3.61872	0.584849	1.4819	-0.0152921	2.42304	0.970273	2.60337	1.61584	-0.00748725
-0.912495	-0.720424	1.38749	0.803519	-0.451605	2.55675	-1.30006	-0.996234	-0.79989	2.90749	3.84143	1.64395	4.34076	1.65595	-0.111923	0.475863	1.15935	-1.1597	0.3209	1.2854	-0.305539	-0.309395	1.31046	-0.35535	1.45553	-0.402686	0.0139732	-0.146889	0.64697	-1.28349	3.44554	0.369337	1.65022	1.65219	2.55435	-1.05153	1.01711	-0.0491506	2.64568	2.33292	2.53153	3.38357	0.759928	1.81889	0.34228	2.4594	1.22945	2.62357	1.37093	0.126181
-0.729241	-0.784282	1.139	0.568118	-0.120373	2.1766	-1.29502	-0.931976	-1.07909	3.06714	4.29145	2.35262	5.68175	2.01972	0.421401	0.633374	1.79011	-0.570915	0.363406	1.20817	-0.144503	-0.195532	1.1755	0.0383083	1.3079	-0.541467	0.110185	-0.131228	0.600571	-1.06339	4.79013	1.31316	1.53099	1.58772	2.76713	-0.890953	2.3541	0.155722	2.767	2.41699	2.52017	2.79143	0.872708	2.23372	0.512166	2.90836	1.69649	2.42264	1.33114	0.49405
-0.554611	-0.887849	0.924952	0.611303	0.0333325	1.65388	-1.42094	-0.814449	-1.32486	2.90695	4.57016	2.86865	6.54038	2.11394	1.29039	0.606385	2.27813	0.162048	0.386907	0.885942	0.135714	0.112559	0.870354	0.474251	1.08088	-0.537294	0.0988626	-0.0760202	0.516859	-0.787624	5.68758	2.23663	1.41459	1.37789	2.76859	-0.686454	3.67963	0.423121	3.16032	2.58464	2.81599	2.11526	0.971583	2.83332	0.510237	3.66462	2.64513	2.03852	1.49652	1.00146
-0.398262	-0.915704	0.799146	0.886627	-0.0645101	1.16814	-1.44334	-0.70797	-1.47209	2.53692	4.74762	2.9759	6.60343	1.96931	2.24483	0.491399	2.462	0.805781	0.569019	0.366366	0.363983	0.395431	0.551939	0.867377	0.822712	-0.379136	-0.0313457	-0.0434053	0.335043	-0.567103	6.07134	2.90426	1.35144	0.863878	2.4731	-0.204889	4.56595	0.743487	3.8393	2.72768	3.1585	1.88623	1.11235	3.2354	0.42983	4.26507	3.79724	1.66741	1.62633	1.76985
-0.364638	-0.714651	0.767664	0.981278	-0.397362	1.19907	-1.31648	-0.548884	-1.52567	2.06494	4.65089	2.57089	5.86614	1.59323	2.92517	0.496396	2.1884	1.25984	1.02404	-0.155745	0.453074	0.545541	0.417676	1.24221	0.68287	0.0673617	-0.269079	-0.0798459	0.0513317	-0.494536	6.2188	3.23555	1.35945	0.34933	1.90937	0.450884	4.81682	1.05159	4.5695	2.55032	3.38996	1.79181	1.25958	3.33013	0.526573	4.46162	4.84564	1.36919	1.60956	2.72096
-0.491534	-0.296597	0.94307	1.00066	-0.862209	1.30262	-1.21426	-0.321437	-1.47787	1.58957	4.26136	1.90505	4.65305	1.3653	3.12098	0.477055	1.73128	1.48317	1.70678	-0.394651	0.646244	0.594542	0.324386	1.40096	0.670418	0.778264	-0.390729	-0.0198287	-0.0328427	-0.550405	6.30597	3.22834	1.75749	0.147332	1.45652	1.10528	4.54693	1.44827	5.24045	2.1642	3.41294	1.42822	1.27311	3.19082	0.835402	4.1704	5.47779	0.914719	1.34395	3.5945
-0.793276	0.102854	1.47032	1.01902	-1.12123	1.31192	-1.13172	0.278641	-1.29809	1.1282	3.6612	1.45584	3.38258	1.2515	3.00747	0.46121	1.37625	1.69652	2.5831	-0.166641	0.992041	0.661225	0.124298	1.36016	0.702939	1.63887	-0.326497	0.114396	-0.00466562	-0.661928	6.27629	2.95701	2.4767	0.821028	1.27713	1.58097	3.95737	1.84322	5.54989	1.85105	3.16171	1.08152	1.05093	3.20278	1.13984	3.55064	5.4184	0.613707	0.849087	4.13553
-1.20225	0.375947	2.09837	1.13233	-0.965159	1.25094	-1.05529	1.27575	-1.04302	0.654298	2.95884	1.32341	2.28285	0.831233	3.14703	0.53935	1.40877	2.04772	3.51662	0.212067	1.22314	0.781018	-0.200799	1.24122	0.714408	2.39784	-0.211258	0.366124	-0.00636508	-0.756447	5.93752	2.5009	3.30924	1.72581	1.09061	1.73998	3.53558	2.02882	5.33288	1.62355	2.45891	0.912492	0.588322	3.78839	1.19563	2.84441	4.70556	0.428932	0.379863	4.15464
-1.56261	0.406523	2.59152	1.25213	-0.615891	1.06405	-1.04811	2.11288	-0.822038	0.173933	2.11223	1.30724	1.44013	0.254691	3.25882	0.696895	1.6518	2.27537	4.30037	0.613871	1.38576	0.99989	-0.496934	1.13532	0.6234	2.86628	-0.214817	0.638237	-0.0391626	-0.782195	5.56194	2.02997	4.12607	2.26591	1.0561	1.61119	3.35906	1.89347	4.62949	1.70575	1.49285	0.836083	0.0305358	4.6774	1.01396	2.33136	3.61742	0.146089	0.0388373	3.71146
-1.76316	0.156106	2.7742	1.34714	-0.284366	0.656508	-1.16102	2.62779	-0.671064	-0.135763	1.2965	1.2929	1.18245	-0.287923	3.16577	1.01189	1.64976	2.3282	4.74613	0.799257	1.53484	1.28318	-0.663514	1.15582	0.507103	2.98033	-0.357591	0.812891	-0.0334153	-0.81248	5.26821	1.60214	4.73362	2.34773	1.19919	1.33794	3.20069	1.41368	3.62421	1.85927	0.685454	0.794069	-0.410597	5.33324	0.658465	1.95844	2.62783	-0.0088066	-0.219258	3.02902
-1.75193	-0.232381	2.54272	1.46363	-0.0666198	0.0174109	-1.28787	2.81705	-0.617169	-0.169225	0.737513	1.06786	1.4882	-0.619748	3.06007	1.5337	1.46714	2.32924	4.72254	0.804543	1.75516	1.56333	-0.895974	1.19196	0.513112	2.77532	-0.515434	0.787723	-0.0689695	-0.885631	5.21584	1.49738	4.89666	1.9162	1.34528	1.06159	3.0323	0.830728	2.53081	1.86694	0.182235	0.749949	-0.58789	5.67329	0.248021	1.56732	2.09955	0.0535972	-0.264694	2.28834
-1.59058	-0.543021	2.02097	1.53787	0.091197	-0.62369	-1.39449	2.76588	-0.604224	0.137229	0.226261	0.658824	1.76756	-0.679898	2.81201	2.03354	1.16797	2.42305	4.23	0.683227	2.1022	1.73884	-1.19458	1.06061	0.642641	2.42945	-0.701156	0.63894	-0.196903	-0.899439	4.806	1.7659	4.8624	1.20293	1.26097	0.858921	2.65958	0.433025	1.54247	1.87771	-0.21957	0.607748	-0.519528	5.55342	-0.120528	1.43866	1.9107	0.0325565	-0.049927	1.72147
-1.40293	-0.746238	1.48279	1.5371	0.231252	-0.870066	-1.53557	2.55247	-0.629989	0.644836	-0.108917	0.433	1.85537	-0.723303	2.37985	2.35948	0.893025	2.51476	3.47177	0.344874	2.49544	1.81038	-1.44165	0.699637	0.828948	2.36743	-0.650474	0.511083	-0.413015	-0.852808	4.12402	1.98142	4.5709	0.397571	1.10204	0.762803	2.02619	0.0616065	0.755342	2.01925	-0.619232	0.449787	-0.334036	4.84348	-0.176963	1.8609	1.91442	0.000531644	0.190968	1.60543
-1.2936	-0.846962	1.0781	1.48191	0.428807	-0.895704	-1.42613	2.29997	-0.615841	1.12755	-0.136995	0.88276	1.77025	-0.68875	1.91179	2.4126	0.593232	2.43394	2.50625	-0.18662	2.72911	1.66608	-1.55127	0.169586	0.93771	2.59849	-0.408686	0.698822	-0.715519	-0.730523	3.48483	1.94933	4.27684	-0.297256	0.921943	0.568639	1.25414	-0.187962	0.260082	2.03223	-0.741453	0.264305	-0.215092	3.66326	-0.119283	2.55793	1.65209	0.0304168	0.264711	1.94042
-1.2846	-0.903861	0.635533	1.31102	0.61775	-0.78402	-0.872657	2.03829	-0.579974	1.4533	-0.086766	1.68684	1.66344	-0.581375	1.45357	2.23619	0.281525	2.06211	1.49014	-0.706861	2.60791	1.39127	-1.39603	-0.299681	0.839124	2.68709	-0.188771	0.822292	-0.989272	-0.614107	2.9023	1.6047	3.84345	-0.849337	0.577673	0.215281	0.487596	-0.159748	0.169806	1.91974	-0.515573	0.119673	-0.205274	2.21443	-0.024891	3.03496	1.12901	-0.00046076	0.109276	2.30973
-1.34072	-0.872406	0.0752569	1.16926	0.669956	-0.530652	-0.239104	1.80998	-0.565237	1.53156	-0.200969	2.2611	1.5045	-0.549865	0.957061	1.88085	0.0238379	1.52851	0.765643	-1.12483	2.10885	1.20217	-1.03097	-0.638687	0.514251	2.7877	0.0408132	0.724732	-1.01184	-0.517339	2.30599	1.0334	3.13034	-1.20007	0.232644	-0.122111	-0.044449	-0.0160886	0.513223	1.71474	-0.355917	0.0067571	-0.227178	0.80746	0.0586564	2.956	0.447705	0.0206636	-0.150824	2.56651
-1.39967	-0.760094	-0.565224	1.21224	0.78673	-0.261909	0.391268	1.64685	-0.56076	1.32805	-0.550448	2.44823	1.14954	-0.538249	0.420355	1.15586	-0.0834669	1.01964	0.497529	-1.34876	1.39681	1.07045	-0.679587	-0.855778	0.105347	3.1123	0.250494	0.500253	-0.780539	-0.492469	1.59135	0.326901	2.29828	-1.35387	-0.112888	-0.360733	-0.41812	0.148297	0.993163	1.37426	-0.29129	-0.259177	-0.151646	-0.317442	0.0323091	2.43885	-0.180681	0.123163	-0.222618	2.51784
-1.38197	-0.583132	-0.895837	1.37167	1.21508	-0.057039	0.89526	1.43509	-0.560846	0.925236	-1.04291	2.23111	0.688486	-0.555372	-0.0344245	0.229395	-0.0216514	0.851114	0.238663	-1.22673	0.759054	0.960636	-0.320471	-0.845075	-0.198167	3.37046	0.352749	0.279859	-0.380142	-0.457688	0.764066	-0.369491	1.43807	-1.38838	-0.176739	-0.458481	-0.773662	0.220315	1.30267	0.891825	-0.290316	-0.566186	-0.0899239	-1.05004	-0.0571251	1.74715	-0.518183	0.0885098	-0.186939	2.10268
-1.36218	-0.283847	-0.897283	1.38559	1.92727	-0.0217982	1.13714	1.25666	-0.55687	0.461127	-1.57654	1.76247	0.354642	-0.517137	-0.420245	-0.677378	0.0514766	1.14175	-0.214104	-0.880689	0.349139	0.766446	-0.0261771	-0.681191	-0.300571	3.35523	0.287	0.0141958	0.00120734	-0.415924	-0.0822014	-0.713422	1.17864	-1.3778	-0.0341103	-0.190945	-0.889158	0.176719	1.32966	0.289576	-0.37403	-0.858571	-0.0572429	-1.43832	-0.175048	1.07199	-0.582812	0.037658	-0.138938	1.41247
-1.41516	-0.00268279	-0.757548	1.23217	2.75844	-0.0965108	1.11384	1.17597	-0.478708	0.0520586	-1.7386	1.28866	-0.0275057	-0.512939	-0.699613	-0.788689	0.0675239	1.49058	-0.735851	-0.392796	0.188351	0.517134	0.124016	-0.552445	-0.384423	3.10937	0.100175	-0.181897	0.25317	0.0464698	-0.721454	-0.883503	1.45041	-1.32016	0.0488161	0.403984	-0.777948	0.0437689	1.11088	-0.300797	-0.549401	-1.02341	-0.0844542	-1.33995	-0.229702	0.691264	-0.648777	-0.0855867	-0.158126	0.610926
-1.49715	0.206277	-0.522146	0.88101	3.32549	-0.157759	0.888628	1.07669	-0.364685	-0.31237	-1.57393	0.921965	-0.478344	-0.542793	-0.817051	-0.427583	0.0604613	1.67356	-1.15648	0.233746	0.199159	0.224633	0.152037	-0.361331	-0.425499	2.61269	-0.185796	-0.279778	0.394833	1.01285	-0.918341	-0.994196	1.75947	-1.13068	-0.0865594	1.04082	-0.670735	-0.118553	0.747104	-0.494092	-0.711097	-1.02892	-0.187749	-0.937396	-0.321444	0.522198	-0.646688	-0.295935	-0.271086	-0.130156
[truncated: 39 more rows]
[truncated: 70 more columns]

## Sheet: Figure 2 and 3b
unique R2 and tone-discriminant f-stats for all speech-responsive electrodes in Figure 2
[truncated: 449 more rows]

## Sheet: Figure 3c and 3d
Positive tuning HGA(z-score) (electodes X tone command) in Figure 3d
0	1	2	3	4	5	6	7	8	9	10	11
[truncated: 56 more rows]

## Sheet: Figure 3e
Left Hemisphere (Positive)			Right Hemisphere (Positive)			Left Hemisphere(Negative)			Right Hemisphere (Negative)
[truncated: 22 more rows]

[truncated: 4 more sheets: Figure 4, Figure 5c, Figure 5d, Figure 5e-f]
